# Supplementary material for: The structure-selective endonucleases GEN1 and MUS81 mediate complementary functions in safeguarding the genome of proliferating B lymphocytes
Source: eLife. 2022 Oct 3;11:e77073. doi: 10.7554/eLife.77073 (PMC9581529; doi:10.7554/eLife.77073)
Supplement: Figure 4—source code 3. [file elife-77073-fig4-code3.zip]

Archive with 1 entries (1 files):
- 13-01-2022-RA-eLife-77073/Figure 4XXXsource code 3.sh
