# Supplementary material for: The structure-selective endonucleases GEN1 and MUS81 mediate complementary functions in safeguarding the genome of proliferating B lymphocytes
Source: eLife. 2022 Oct 3;11:e77073. doi: 10.7554/eLife.77073 (PMC9581529; doi:10.7554/eLife.77073)
Supplement: Figure 4—source code 3. [file elife-77073-fig4-code3.zip › 13-01-2022-RA-eLife-77073/Figure 4XXXsource code 3.sh]

#Generates table with gene counts for each of the 24 output bam files
featureCounts -M -T 64 -p -a \
~/Documents/Programming/reference_files/mm10_star_reference_files/gencode.vM25.primary_assembly.annotation.gtf  \
-t exon -g gene_id -o ~/Documents/Programming/Keith_seq/processed_data/output_files/featureCounts_files/combinedFeatureCounts.txt \
~/Documents/Programming/Keith_seq/processed_data/output_files/bam_files/*.bam
