# Supplementary material for: The structure-selective endonucleases GEN1 and MUS81 mediate complementary functions in safeguarding the genome of proliferating B lymphocytes
Source: eLife. 2022 Oct 3;11:e77073. doi: 10.7554/eLife.77073 (PMC9581529; doi:10.7554/eLife.77073)
Supplement: Figure 4—figure supplement 1—source data 3. [file elife-77073-fig4-figsupp1-data3.csv]

	baseMean	log2FoldChange	lfcSE	stat	pvalue	padj	ENSEMBL
Mus81	198.580721258587	-1.95491378011925	0.15508772384153	-12.6052129188303	1.97638150792904e-36	4.10593258272257e-32	ENSMUSG00000024906
Phlda3	107.943990500973	1.33865689395946	0.202173096750317	6.62134040323223	3.55956201390868e-11	3.69749504194764e-07	ENSMUSG00000041801
Plk2	90.9494764343416	1.28118362549593	0.23913225872523	5.35763611453212	8.43178419047276e-08	0.000583901055190239	ENSMUSG00000021701
Psrc1	472.256240907133	0.646243032466004	0.143398040954353	4.50663780456888	6.58629168251258e-06	0.0342075524260497	ENSMUSG00000068744
Cox6b2	31.4191757433045	1.32840963156045	0.327105639355902	4.06110281123919	4.88414556774509e-05	0.202936248339809	ENSMUSG00000051811
Irf7	1756.47480173025	0.635946659017264	0.160597832108389	3.95987075708506	7.49903368166817e-05	0.259654041227761	ENSMUSG00000025498
Pde7b	43.1892532236395	1.01540254768498	0.261067366800656	3.88942731574839	0.00010048105670194	0.298213421854687	ENSMUSG00000019990
Tnfsf4	10.4666220935498	1.65703464086185	0.437021489419824	3.79165482928924	0.000149646807580424	0.359453037191057	ENSMUSG00000026700
Inka2	58.6415088468791	1.04721365820364	0.276911280913786	3.78176596759768	0.000155719727302985	0.359453037191057	ENSMUSG00000048458
Mov10	851.937949202468	0.315248709789544	0.084681920446216	3.72273925919958	0.000197073010870327	0.409419180083105	ENSMUSG00000002227
Serpine2	34.2082116745578	1.04679152714249	0.284159844796394	3.68381228492203	0.000229771477992724	0.43395476866353	ENSMUSG00000026249
Lifr	315.856709685668	0.297054075731138	0.0817946283113752	3.6317064074222	0.000281553332185049	0.487439206345366	ENSMUSG00000054263
Il10	312.657296726282	0.751163302237696	0.208118904082521	3.60929875903946	0.000307025848698806	0.49065092359367	ENSMUSG00000016529
Ifi213	696.407694416396	0.622089136708297	0.185702947139222	3.34991526139817	0.000808362860438662	0.90039578084644	ENSMUSG00000073491
Rilpl1	200.132564183631	0.571590863626286	0.172058885233199	3.32206536646791	0.000893537585449516	0.90039578084644	ENSMUSG00000029392
Ifitm3	115.260259364864	0.889786864949779	0.264226362998247	3.36751736220841	0.000758482503685709	0.90039578084644	ENSMUSG00000025492
ENSMUSG00000032128	4.37406827502419	2.07058252393864	0.615145106126101	3.36600665975905	0.000762648670695221	0.90039578084644	ENSMUSG00000032128
Uaca	21.1094098400898	0.951487368789936	0.284273704334727	3.34708189424927	0.000816670801312406	0.90039578084644	ENSMUSG00000034485
Gm11598	2.36533628328577	4.15777615571499	1.23895766018281	3.35586621668855	0.000791168307489801	0.90039578084644	ENSMUSG00000082456
Acod1	170.394008251519	0.814084629090993	0.245433692275563	3.31692287861184	0.000910147359700373	0.90039578084644	ENSMUSG00000022126
Mx2	786.402572410839	0.381121609255638	0.114865957109674	3.31796834193218	0.000906747609870898	0.90039578084644	ENSMUSG00000023341
ENSMUSG00000102331	1.46920087651626	0.245041902593603	2.49904779946363	0.0980541079070981	0.92188932843333	0.999913822088121	ENSMUSG00000102331
Gm6085	23.2068218579919	0.00415569144620935	0.366786320210393	0.0113300066475369	0.990960156028582	0.999913822088121	ENSMUSG00000098104
Gm6123	23.4308096844854	-0.0273879920581458	0.266498947503952	-0.102769606839591	0.918145827738612	0.999913822088121	ENSMUSG00000103922
Mrpl15	2877.66669216729	0.0720544815155457	0.172042529576465	0.418817845174269	0.675349261982362	0.999913822088121	ENSMUSG00000033845
ENSMUSG00000102275	23.7754953311473	-0.537933305462009	0.73540151086432	-0.731482458922031	0.464484514915979	0.999913822088121	ENSMUSG00000102275
Lypla1	1427.22686970693	0.0303070220028654	0.137125168351932	0.22101720907341	0.825079033402903	0.999913822088121	ENSMUSG00000025903
Gm37988	0.904949695379114	-0.162919242653962	1.71659672412684	-0.0949082800660895	0.924387679668706	0.999913822088121	ENSMUSG00000104217
Tcea1	5922.95294023383	-0.0193227499579225	0.13493128044899	-0.143204377025292	0.886128773086851	0.999913822088121	ENSMUSG00000033813
Gm6104	212.53858796939	0.110737285404937	0.199934044718737	0.55386907997945	0.579668447364997	0.999913822088121	ENSMUSG00000062588
ENSMUSG00000002459	1.38269091332468	-0.469288375853669	0.973797353625143	-0.481915846358233	0.62986572865918	0.999913822088121	ENSMUSG00000002459
Atp6v1h	1740.68175309244	0.0507793007118758	0.117990461398104	0.430367845927348	0.666928081224752	0.999913822088121	ENSMUSG00000033793
ENSMUSG00000103519	0.961382174114379	1.20418218425827	2.53138401854462	0.475701108735999	0.634287330930113	0.999913822088121	ENSMUSG00000103519
Rb1cc1	1062.06220453386	-0.127573179109005	0.0783223897037831	-1.62882133182465	0.103350847495623	0.999913822088121	ENSMUSG00000025907
4732440D04Rik	27.8325827942636	-0.0914964646865303	0.254704465413874	-0.359225993693735	0.719426032488406	0.999913822088121	ENSMUSG00000090031
Gm19026	1.81143457236494	0.460860029108227	0.853256612844055	0.540118906986374	0.589115032525418	0.999913822088121	ENSMUSG00000103845
St18	2.38983732457367	0.0271977240744146	1.1833048765991	0.02298454490662	0.98166260107143	0.999913822088121	ENSMUSG00000033740
Pcmtd1	1135.03964194584	-0.0892182249813674	0.158012444774517	-0.564627837438256	0.572326926791287	0.999913822088121	ENSMUSG00000051285
Gm26983	1.52306586930761	-0.268466760916003	1.47439192275616	-0.182086429512001	0.855514898383633	0.999913822088121	ENSMUSG00000098201
Gm38372	9.76399176389659	-0.471075622325045	0.500962578916172	-0.940340939924521	0.347042706093614	0.999913822088121	ENSMUSG00000103509
Gm9826	175.390356667592	-0.122312372685429	0.332822544893404	-0.367500262713882	0.713245895909871	0.999913822088121	ENSMUSG00000048538
Gm26901	31.1324692174401	-0.0854869752151932	0.387338233851786	-0.220703684129217	0.825323162677457	0.999913822088121	ENSMUSG00000097797
ENSMUSG00000103498	2.33151028753253	0.444201323011507	0.713097530766939	0.622918049560158	0.533338376252843	0.999913822088121	ENSMUSG00000103498
ENSMUSG00000103557	0.73886552228837	0.16394630239312	3.03743979643088	0.0539751611162018	0.956954953943972	0.999913822088121	ENSMUSG00000103557
ENSMUSG00000102253	1.1147331082478	0.420538476793112	2.99555399710814	0.140387546743972	0.888353796670712	0.999913822088121	ENSMUSG00000102253
Gm15452	110.891726616594	-0.263220063310535	0.246196814185893	-1.0691448798025	0.285004391401926	0.999913822088121	ENSMUSG00000084353
Gm36964	5.40491895164641	0.651406088511494	0.661771907149013	0.984336266732481	0.32495020333435	0.999913822088121	ENSMUSG00000103933
Gm24276	0.917750770436856	1.55766338466884	1.9941928006776	0.781099693138781	0.43474386238869	0.999913822088121	ENSMUSG00000076135
Gm7493	4.87247364647396	0.18061581256364	0.734016772273922	0.24606496661392	0.805631942003187	0.999913822088121	ENSMUSG00000066693
Gm6187	2.13663660584618	0.0133435217840207	0.924370608887413	0.0144352510299751	0.988482736061063	0.999913822088121	ENSMUSG00000101571
Rrs1	5151.87212079458	0.0445755491250682	0.133637331206834	0.333556115813757	0.738714537865124	0.999913822088121	ENSMUSG00000061024
Adhfe1	1.90712392170875	0.377260505294722	1.00882257516525	0.37396120445949	0.708433179836842	0.999913822088121	ENSMUSG00000025911
Gm6161	6029.70597396656	-0.091773871278262	0.129082529707439	-0.710970504577687	0.477102513723116	0.999913822088121	ENSMUSG00000081441
Mybl1	147.531336954215	0.0689160377572401	0.265770657004089	0.259306420558608	0.795398825906816	0.999913822088121	ENSMUSG00000025912
Vcpip1	1631.60248000951	-0.0190593904177764	0.194477389276468	-0.0980031174250373	0.921929817939428	0.999913822088121	ENSMUSG00000045210
1700034P13Rik	6.78039469036689	0.0339503572267168	0.67942205753875	0.0499694657393141	0.960146720722509	0.999913822088121	ENSMUSG00000097893
Sgk3	1674.09197510122	-0.0598015603407844	0.121172569829939	-0.493523909121625	0.621642450344323	0.999913822088121	ENSMUSG00000025915
Gm6195	2.43446013019238	0.0140737003635999	0.943470669700946	0.0149169452910082	0.988098441039342	0.999913822088121	ENSMUSG00000046334
Mcmdc2	9.41427015054694	0.00666742667203393	0.461301979883662	0.0144534967608754	0.988468179592687	0.999913822088121	ENSMUSG00000046101
Snhg6	1724.91467825369	-0.0788383906641785	0.407703886512791	-0.193371692721661	0.84666788296343	0.999913822088121	ENSMUSG00000098234
ENSMUSG00000093178	9.96500004363679	-0.00223955946431103	0.498915865979793	-0.00448885196287131	0.996418426351093	0.999913822088121	ENSMUSG00000093178
ENSMUSG00000099032	1.05103869891846	0.0212327137673586	1.0525461401895	0.0201727154341527	0.983905593385164	0.999913822088121	ENSMUSG00000099032
Cops5	3527.90993543463	-0.00414773264318944	0.195186152757126	-0.0212501378022987	0.983046119114903	0.999913822088121	ENSMUSG00000025917
Cspp1	762.306476876274	-0.0541587236130928	0.199369217943993	-0.27165037898833	0.785890858676303	0.999913822088121	ENSMUSG00000056763
Arfgef1	2586.8676557854	-0.0675217726963632	0.233651936479792	-0.288984434341304	0.772593289213204	0.999913822088121	ENSMUSG00000067851
Prex2	1.27234811866938	0.669389497974291	1.82974857003424	0.365836874495694	0.714486802514737	0.999913822088121	ENSMUSG00000048960
ENSMUSG00000057715	1.29700735861098	-0.163244238104849	2.10050120656019	-0.0777168028254455	0.938053327810462	0.999913822088121	ENSMUSG00000057715
ENSMUSG00000103561	1.41027931716315	0.384803948965841	2.9727787422747	0.129442512318087	0.897007510649787	0.999913822088121	ENSMUSG00000103561
Slco5a1	30.0861452612125	-0.0180977104167622	0.46688927701348	-0.0387623175510191	0.969079888479144	0.999913822088121	ENSMUSG00000025938
Ncoa2	506.935777613508	-0.178146395481446	0.306878659495925	-0.58051086306903	0.561570163283836	0.999913822088121	ENSMUSG00000005886
Gm38120	5.22068410058062	0.000382788119558514	1.82368350914747	0.000209898328102697	0.999832525365898	0.999913822088121	ENSMUSG00000103085
Gm38380	1.26166727317314	0.609083613886075	1.24641806494112	0.488667190422057	0.625077335622654	0.999913822088121	ENSMUSG00000102664
Gm7593	2.02411991769465	-0.156118246720746	1.1890174814896	-0.131300211436051	0.895537824537958	0.999913822088121	ENSMUSG00000101171
Tram1	2683.70609964762	0.0460964675308842	0.13670446023376	0.337197977681641	0.735967661694157	0.999913822088121	ENSMUSG00000025935
Lactb2	1442.99243392618	-0.0766394758429482	0.0875584177461011	-0.875295349273952	0.381413223978298	0.999913822088121	ENSMUSG00000025937
Gm38319	3.05112549602736	-0.557116967726155	0.793021734373185	-0.702524210344005	0.482352308779213	0.999913822088121	ENSMUSG00000102982
Xkr9	1.1025773305299	0.808470019863195	1.30684139875298	0.618644328710932	0.536150692351562	0.999913822088121	ENSMUSG00000067813
Gm5523	18.3070826715078	-0.329901149170634	0.358555277813613	-0.920084487899032	0.35752860988338	0.999913822088121	ENSMUSG00000097711
Eya1	37.320211248352	-0.0675340802706385	0.304680390342434	-0.221655486901326	0.824582084406822	0.999913822088121	ENSMUSG00000025932
ENSMUSG00000103492	1.43938218559292	-2.87833000623841	2.434027904215	-1.18253780133499	0.236992375607072	0.999913822088121	ENSMUSG00000103492
Smt3h2-ps4	691.597368959542	-0.0330144690026584	0.133675197500991	-0.246975277537284	0.804927357166787	0.999913822088121	ENSMUSG00000081201
Rpl5-ps1	6787.89866087002	-0.0870932419715683	0.254939204652758	-0.341623572922785	0.732634194788305	0.999913822088121	ENSMUSG00000082193
ENSMUSG00000032769	3.76838621878547	-0.370991905690252	0.588839277541781	-0.630039333040123	0.528668850281183	0.999913822088121	ENSMUSG00000032769
Gm10566	86.3120079834984	0.0970374208200691	0.228490675378988	0.42468875659419	0.671063581125571	0.999913822088121	ENSMUSG00000073737
Terf1	1306.01700775232	0.158030223678254	0.186903708065957	0.845516792114616	0.397822361148914	0.999913822088121	ENSMUSG00000025925
Rpl7	46502.4198753583	-0.044480911769373	0.265137305818357	-0.16776557200082	0.866767708127822	0.999913822088121	ENSMUSG00000043716
Rdh10	156.06335682328	0.13708307671014	0.155574760678866	0.881139563461095	0.378242285748959	0.999913822088121	ENSMUSG00000025921
Stau2	578.523039357174	-0.0455435724297428	0.159169083718558	-0.286133282706288	0.774776040814271	0.999913822088121	ENSMUSG00000025920
Ube2w	841.287470722817	0.082710716628844	0.187823511619791	0.440364020007646	0.659673479754699	0.999913822088121	ENSMUSG00000025939
Gm38342	2.54066263811585	0.217679764248539	1.01688598667756	0.214065064422567	0.830496318853167	0.999913822088121	ENSMUSG00000102457
Eloc	1758.56341323133	-0.0351457173823441	0.267922846049663	-0.131178501201161	0.895634102539718	0.999913822088121	ENSMUSG00000079658
Tmem70	1926.43949429817	0.0329072694876045	0.236675173932252	0.139039802700321	0.889418696495558	0.999913822088121	ENSMUSG00000025940
Ly96	69.4112802672322	-0.0281979974387898	0.334479921618067	-0.08430400635823	0.932814727130974	0.999913822088121	ENSMUSG00000025779
Gm5828	10.5392805319275	-0.598210642425556	0.457919147578629	-1.30636739168641	0.191427649346192	0.999913822088121	ENSMUSG00000091020
Jph1	6.48049271952301	-0.575761463195069	0.672075276737122	-0.856691925925842	0.391615166709484	0.999913822088121	ENSMUSG00000042686
ENSMUSG00000025777	1.03496710609341	0.955800295698454	2.48807484299153	0.384152550069294	0.700865384607604	0.999913822088121	ENSMUSG00000025777
Gm5251	0.82428989182614	0.404307633094119	2.55185785079358	0.158436581006417	0.87411279031893	0.999913822088121	ENSMUSG00000100398
Rbm6-ps1	18.2203814848996	0.826576619909298	0.282245342125462	2.92857488341428	0.00340519797736722	0.999913822088121	ENSMUSG00000101589
Gm10075	823.535535985547	-0.0448125652473555	0.226864778388064	-0.197529848245995	0.843412926028998	0.999913822088121	ENSMUSG00000100720
ENSMUSG00000025927	14.8567911038713	0.156431709826781	0.39597793514684	0.395051582277613	0.692804820350156	0.999913822088121	ENSMUSG00000025927
Gm4849	3.25250423778537	-0.0944355669592555	0.880032196712813	-0.107309218130883	0.914543671761257	0.999913822088121	ENSMUSG00000100204
Gm15795	9.24485415343228	0.357456710860395	0.532917561567957	0.670754234123344	0.502377106847505	0.999913822088121	ENSMUSG00000090142
ENSMUSG00000041872	2.34398533480891	0.858926788927087	1.05600788392233	0.813371568531078	0.416005055133483	0.999913822088121	ENSMUSG00000041872
Mcm3	14106.1449531011	-0.00944333741420617	0.0973762900917733	-0.0969777900278003	0.922744032290745	0.999913822088121	ENSMUSG00000041859
Paqr8	59.0923318323384	0.076982487080783	0.248998381970867	0.309168623793668	0.757193260049096	0.999913822088121	ENSMUSG00000025931
Efhc1	2.03748021495907	0.351075706965383	0.900239000929189	0.389980556944342	0.696550924254425	0.999913822088121	ENSMUSG00000041809
Tram2	166.814269329031	0.111979904516788	0.184052946913918	0.608411364199244	0.542914676188794	0.999913822088121	ENSMUSG00000041779
Tmem14a	16.484156213239	-0.0547436251630517	0.386240101201068	-0.14173470075432	0.887289564386165	0.999913822088121	ENSMUSG00000025933
Gm7094	6.13053510429806	-0.153673734902409	0.584750150221947	-0.262802386359509	0.792702896124891	0.999913822088121	ENSMUSG00000096375
Gm4956	5.3224637007416	-0.0373028634433795	0.5941937801156	-0.0627789530818082	0.949942525811041	0.999913822088121	ENSMUSG00000025936
Kcnq5	310.626108847636	-0.280145865259569	0.265856291381849	-1.05374924100328	0.291997738214362	0.999913822088121	ENSMUSG00000028033
Gm7658	119.259737252497	0.121722004711313	0.275345424393991	0.44207019230195	0.658438413372497	0.999913822088121	ENSMUSG00000082935
Ogfrl1	1059.6274582589	0.113998505237536	0.199954845656229	0.570121243440766	0.568595467737141	0.999913822088121	ENSMUSG00000026158
B3gat2	7.1567107974897	0.0222499083988053	0.580563335827596	0.0383246874642678	0.969428807492322	0.999913822088121	ENSMUSG00000026156
Smap1	1269.41620805761	-0.154906338316914	0.375077739547317	-0.412997952114863	0.679608114138286	0.999913822088121	ENSMUSG00000026155
Sdhaf4	97.9558110185677	-0.192305582855355	0.381560250079895	-0.503997947414827	0.614262819372841	0.999913822088121	ENSMUSG00000026154
Fam135a	15.556623992982	-0.154790291229844	0.313027018190903	-0.49449498680476	0.620956645969861	0.999913822088121	ENSMUSG00000026153
Tubb4b-ps2	18.7684732135167	-0.101466023703142	0.3799234782867	-0.267069632444701	0.789415548417766	0.999913822088121	ENSMUSG00000099997
Gm10222	6775.15877610048	-0.443697275199724	0.324753234190458	-1.36625975813842	0.17185744699322	0.999913822088121	ENSMUSG00000067736
Gm28437	47121.9639975807	-0.161372230965597	0.206899671595203	-0.779954021779795	0.435417938899681	0.999913822088121	ENSMUSG00000101111
Gm10925	131149.550834545	-0.18066057891911	0.316165098826438	-0.571412150138324	0.567720294890171	0.999913822088121	ENSMUSG00000100862
Gm28661	114818.204447449	-0.154963107962318	0.205050079180876	-0.755732982797942	0.449809304676086	0.999913822088121	ENSMUSG00000102070
Gm29216	107616.099100637	-0.109855476175664	0.361795661576779	-0.303639561892178	0.761402507681965	0.999913822088121	ENSMUSG00000101249
Lmbrd1	758.974702033291	0.00733206199249743	0.113391641026622	0.064661397666659	0.948443598669559	0.999913822088121	ENSMUSG00000073725
ENSMUSG00000100450	0.90990357559242	-0.625379134621147	2.54986302950352	-0.245259893329609	0.806255203966281	0.999913822088121	ENSMUSG00000100450
ENSMUSG00000033569	1.4985224479997	1.29524564168175	1.75616815220244	0.737540787342808	0.460793548944296	0.999913822088121	ENSMUSG00000033569
ENSMUSG00000102250	1.21640829412205	-0.691924140285524	2.13054257634875	-0.324764286790889	0.745359475631122	0.999913822088121	ENSMUSG00000102250
ENSMUSG00000102747	0.832056548962942	0.92372538829019	3.02975422732931	0.304884594254513	0.760454049513972	0.999913822088121	ENSMUSG00000102747
ENSMUSG00000101372	4.55431313381595	-0.566222765338193	0.660093527469966	-0.857791724618836	0.391007480104853	0.999913822088121	ENSMUSG00000101372
Gm7846	754.764461297851	-0.102970026538483	0.436463311177178	-0.235919088504288	0.813495455797002	0.999913822088121	ENSMUSG00000086240
Gm5697	2.45235142921055	-1.03284948556794	0.999112196478851	-1.03376726778833	0.301244977173251	0.999913822088121	ENSMUSG00000081557
Gm5525	1048.72769999042	-0.00503658555084998	0.187003117949749	-0.0269331635005326	0.978513042457068	0.999913822088121	ENSMUSG00000099492
Gm6473	3.46997773873586	-0.194292433778482	0.663875134263238	-0.29266412274065	0.769778895602136	0.999913822088121	ENSMUSG00000100261
Phf3	3348.44572095618	-0.115498192713372	0.232994282398623	-0.495712562232621	0.620097222712704	0.999913822088121	ENSMUSG00000048874
Gm37906	2.6139254223393	-0.855054682656879	1.35597974263848	-0.630580720175882	0.528314708306554	0.999913822088121	ENSMUSG00000104315
Ptp4a1	5.4218385437371	-0.110418123162751	0.80413012442198	-0.137313750361139	0.890782802170859	0.999913822088121	ENSMUSG00000026064
ENSMUSG00000117310	27.7806062384339	-0.154016051338521	0.67938078853143	-0.226700627893006	0.820656538839514	0.999913822088121	ENSMUSG00000117310
4931428L18Rik	0.762541290097002	-0.255297852595176	1.45864805743767	-0.175023612648307	0.861061079748009	0.999913822088121	ENSMUSG00000086727
Gm19680	68.5138813832971	0.11158131545995	0.236532169509629	0.471738434950632	0.637113499478538	0.999913822088121	ENSMUSG00000070960
ENSMUSG00000104498	0.846650129440726	-0.560091164521974	1.54090710949868	-0.363481459115466	0.716245260687917	0.999913822088121	ENSMUSG00000104498
ENSMUSG00000102926	1.18129495067964	0.534547950233441	1.7798896731818	0.30032645185129	0.763928158302729	0.999913822088121	ENSMUSG00000102926
Gm37724	20.313860338317	0.160332527448855	0.458164819911403	0.349945086311644	0.726379909707722	0.999913822088121	ENSMUSG00000102917
Gm7114	8.52029645674576	0.263001912451941	0.490533692030179	0.536154634686664	0.591851683490743	0.999913822088121	ENSMUSG00000100481
Prim2	1134.58144319617	-0.0732297672557376	0.149006805667426	-0.491452500627266	0.623106439493742	0.999913822088121	ENSMUSG00000026134
Gm29228	1.59417883231457	-0.15092857295113	1.63822359486372	-0.092129409821915	0.926595222154342	0.999913822088121	ENSMUSG00000101682
1700001G17Rik	5.91282072313942	0.0174151325024003	0.531793576724458	0.0327479181107591	0.973875611237328	0.999913822088121	ENSMUSG00000103746
Rab23	205.484755939994	-0.0153022717018218	0.181164140158684	-0.0844663391354293	0.932685664651243	0.999913822088121	ENSMUSG00000004768
Bag2	471.418012774518	0.119068181256655	0.247734967055053	0.480627271442852	0.630781429398449	0.999913822088121	ENSMUSG00000042215
Zfp451	1085.78743314355	-0.0391202483305858	0.17351715260424	-0.225454646664309	0.821625603821892	0.999913822088121	ENSMUSG00000042197
Gm15455	44.4532450754703	-0.0181164192569233	0.241461095998461	-0.0750283153566019	0.940192182984083	0.999913822088121	ENSMUSG00000081402
Bend6	9.20723232249805	0.364697345171149	0.419544558393791	0.869269635071368	0.384699667306351	0.999913822088121	ENSMUSG00000042182
Dst	83.1632201928504	-0.0337458408397411	0.161681135115229	-0.208718480456552	0.83466801254608	0.999913822088121	ENSMUSG00000026131
Gm3052	3.78531792353543	0.609218833829266	0.652509736319791	0.933654779260937	0.350481998461308	0.999913822088121	ENSMUSG00000101462
Gm37233	4.70572526818334	-0.17765390151323	0.625806919932344	-0.283879733276896	0.776502548337855	0.999913822088121	ENSMUSG00000102336
Ccdc115	2292.30351448465	0.0137002150011245	0.249220329896528	0.0549723010430673	0.9561605309794	0.999913822088121	ENSMUSG00000042111
Gm28306	0.980032470985548	-0.29556153421768	1.31272744398281	-0.225150723840241	0.821862021909348	0.999913822088121	ENSMUSG00000101711
Imp4	1687.39405769005	-0.105713377923692	0.304075463428408	-0.347655074604799	0.728099239633839	0.999913822088121	ENSMUSG00000026127
Gm28417	73.7285870525849	-0.056904463785638	0.375891146921212	-0.151385485536762	0.879671638370868	0.999913822088121	ENSMUSG00000100280
4930568A12Rik	12.429135452558	0.126238787226146	0.478889143682679	0.263607536089385	0.792082350918744	0.999913822088121	ENSMUSG00000101223
Prss39	1.55400599304654	-0.301580106163315	1.14010126421512	-0.264520455883305	0.791378904474648	0.999913822088121	ENSMUSG00000026125
ENSMUSG00000026124	1.35903553564671	0.103269820014852	0.963006648959719	0.107236871236983	0.914601065052239	0.999913822088121	ENSMUSG00000026124
Arhgef4	51.6660104822189	-0.31174317444396	0.198635338299961	-1.56942454002416	0.116549049683597	0.999913822088121	ENSMUSG00000037509
Gm38336	9.12863849637426	0.423805381617197	0.3642395198942	1.16353486777135	0.24461255985544	0.999913822088121	ENSMUSG00000104002
Fam168b	3452.76053082621	-0.0583504614286783	0.245354578104487	-0.237820960503249	0.812019960888687	0.999913822088121	ENSMUSG00000037503
Gm37127	3.86590162866604	-0.720656528540668	0.758518565245036	-0.950084232029129	0.342069454509708	0.999913822088121	ENSMUSG00000104358
Plekhb2	438.908529921091	0.0277480398089606	0.171372500931058	0.16191652486955	0.871371589569746	0.999913822088121	ENSMUSG00000026123
Gm37670	9.0919849041721	-0.311225444301793	0.499108487507649	-0.623562716506646	0.532914802279334	0.999913822088121	ENSMUSG00000103548
Hs6st1	607.085866366877	-0.127965962985497	0.399300805755877	-0.320475093315319	0.748608208203723	0.999913822088121	ENSMUSG00000045216
Gm33280	1.90811610645942	-0.525858801694843	0.927570261071216	-0.56692072155003	0.570768045109796	0.999913822088121	ENSMUSG00000102202
Uggt1	2692.12964743519	-0.0484675100371157	0.219272300153974	-0.22103799706156	0.825062847229668	0.999913822088121	ENSMUSG00000037470
Neurl3	681.933568786583	-0.119422634120172	0.143455076964664	-0.832474086292449	0.405141399246087	0.999913822088121	ENSMUSG00000047180
Arid5a	4008.65551374578	-0.0742353791870978	0.155663330927423	-0.476897023498164	0.633435451618322	0.999913822088121	ENSMUSG00000037447
Kansl3	1284.21266742729	0.0058677133872917	0.106552164989484	0.0550689269229849	0.956083551288974	0.999913822088121	ENSMUSG00000010453
Fer1l5	28.6174893420701	0.445518553767188	0.310435769140944	1.43513923991444	0.151247423652181	0.999913822088121	ENSMUSG00000037432
Lman2l	137.287844908235	-0.0615759587965652	0.214182546660697	-0.287492887523242	0.77373494712433	0.999913822088121	ENSMUSG00000001143
Cnnm4	163.6701929199	-0.00448837667169857	0.213204731500733	-0.0210519562117839	0.983204209779739	0.999913822088121	ENSMUSG00000037408
Gm37909	0.84357946772302	-0.707636581247158	1.27228379410853	-0.556193975372442	0.578078257312552	0.999913822088121	ENSMUSG00000104316
Cnnm3	169.55896142231	-0.0125934989422466	0.227752897419279	-0.055294571814218	0.955903786616874	0.999913822088121	ENSMUSG00000001138
Ankrd23	6.65892471350358	-0.233281882536526	0.494267279038171	-0.471975168962196	0.636944512540611	0.999913822088121	ENSMUSG00000067653
Gm42417	1.14704342981516	1.49376562933699	1.38646888562193	1.0773884973747	0.281306740752443	0.999913822088121	ENSMUSG00000109510
Ankrd39	71.3577716050084	0.0363753840535928	0.219161192174981	0.165975479931458	0.868176246688757	0.999913822088121	ENSMUSG00000079610
Sema4c	1.97396996925968	0.228240437588254	1.03366415297441	0.220807151850514	0.825242594652171	0.999913822088121	ENSMUSG00000026121
Cox5b	6970.98587492465	0.0873316673215926	0.297477045793706	0.293574474254243	0.769083083289779	0.999913822088121	ENSMUSG00000061518
Actr1b	1340.38373287338	0.0628620219065679	0.0945888481758185	0.664581746356845	0.506318047563613	0.999913822088121	ENSMUSG00000037351
ENSMUSG00000102416	1.683507797579	-0.257258596710941	1.20800767076174	-0.212961062199812	0.831357333852397	0.999913822088121	ENSMUSG00000102416
Zap70	10.5542781285807	0.64749946213294	0.518729614095076	1.24824078776089	0.211942891117173	0.999913822088121	ENSMUSG00000026117
Tmem131	3205.82361745954	-0.00154869554308859	0.246492162803638	-0.00628294029908902	0.994986971920763	0.999913822088121	ENSMUSG00000026116
Gm38115	1.88755116922763	0.8632491631762	1.45098297571076	0.594940931511166	0.551882955608162	0.999913822088121	ENSMUSG00000102930
F830112A20Rik	2.08786562558981	-0.90476613513468	2.24255650549336	-0.403452993455624	0.686615008629067	0.999913822088121	ENSMUSG00000103159
Rpl12-ps1	132.955672407472	0.0629202779423464	0.418052192387893	0.150508187944067	0.880363691277519	0.999913822088121	ENSMUSG00000080054
n-R5s210	1.28688306373847	0.790655282789345	1.24079958701586	0.637214334259154	0.523985242000979	0.999913822088121	ENSMUSG00000095944
Vwa3b	7.44732322983887	0.0391537080942337	0.481189598407083	0.0813685670343813	0.935148846070557	0.999913822088121	ENSMUSG00000050122
ENSMUSG00000026114	1.01686724658971	0.339156450503838	2.04610522761736	0.165757091045986	0.868348115280784	0.999913822088121	ENSMUSG00000026114
Inpp4a	74.3043395550006	-0.163256693758718	0.170888441305324	-0.955340762146863	0.339405400235622	0.999913822088121	ENSMUSG00000026113
Coa5	1163.50420205241	0.0124646460903496	0.106164989203273	0.117408254678796	0.906536543027733	0.999913822088121	ENSMUSG00000026112
Unc50	408.482437641434	-0.0266762540934219	0.136144093570956	-0.195941325060266	0.844656091432135	0.999913822088121	ENSMUSG00000026111
Mgat4a	557.544916198616	-0.106093034753759	0.180330227807734	-0.588326405636632	0.556313224961292	0.999913822088121	ENSMUSG00000026110
4930594C11Rik	6.55207775362005	0.59753666448641	0.526910658318755	1.13403791525684	0.256778644133492	0.999913822088121	ENSMUSG00000103948
ENSMUSG00000026090	2.88840602157937	0.0722036587474216	0.79879113987931	0.0903911612719326	0.927976380224411	0.999913822088121	ENSMUSG00000026090
Tsga10	39.8195745702142	-0.0735846070456542	0.282059280569433	-0.260883481291942	0.794182363867194	0.999913822088121	ENSMUSG00000060771
Lipt1	74.1206836090261	-0.0755801357777976	0.172929507287845	-0.437057486389483	0.662069658100701	0.999913822088121	ENSMUSG00000037216
Mitd1	1014.84531476444	0.0598999404817101	0.123395125338578	0.48543198377856	0.627369949202225	0.999913822088121	ENSMUSG00000026088
Mrpl30	1701.33143400237	0.140472119971876	0.231251182862244	0.60744389815967	0.543556363379761	0.999913822088121	ENSMUSG00000026087
ENSMUSG00000087374	1.17401411702167	-0.550435659336534	2.0487080032065	-0.268674529740221	0.788180153628987	0.999913822088121	ENSMUSG00000087374
Txndc9	2516.0300362925	0.0086447582890461	0.196859382584246	0.0439133668690979	0.964973460359112	0.999913822088121	ENSMUSG00000058407
Rev1	572.614220059154	-0.0594318586322924	0.403307117550356	-0.147361293778486	0.882846855027088	0.999913822088121	ENSMUSG00000026082
Gm37062	1.77680218327128	-0.180727122629775	1.03827925458304	-0.174064079419898	0.861815102678154	0.999913822088121	ENSMUSG00000103804
Aff3	1683.41626259241	-0.135888035756768	0.213441156096322	-0.636653390761451	0.524350639737828	0.999913822088121	ENSMUSG00000037138
Gm16150	4.90975585801185	-0.253980948893674	1.35756395093697	-0.187085808162762	0.851593355148894	0.999913822088121	ENSMUSG00000085391
Gm16151	1.75523135695537	-0.53222000065675	1.37782280519995	-0.386276086190572	0.699292209194632	0.999913822088121	ENSMUSG00000085280
Gm16152	2.98205079999134	-1.61656785933294	2.23499938993882	-0.723296778786681	0.469497571404092	0.999913822088121	ENSMUSG00000087131
Chst10	687.225335701317	-0.239773725938968	0.150605328586585	-1.59206668309295	0.11136972216954	0.999913822088121	ENSMUSG00000026080
Pdcl3	1146.03639725373	0.0323752666036243	0.121736988813909	0.265944368421287	0.790282054026752	0.999913822088121	ENSMUSG00000026078
Gm37309	16.4413825164103	0.182554989886505	0.417731458512862	0.437015183238549	0.662100336838714	0.999913822088121	ENSMUSG00000103046
ENSMUSG00000103182	4.56535270028013	-0.127409151484215	0.719719006972238	-0.177026242533469	0.859487776549553	0.999913822088121	ENSMUSG00000103182
ENSMUSG00000026077	0.728301405770145	1.16237474398338	2.47904054243434	0.468880893267668	0.639154774240672	0.999913822088121	ENSMUSG00000026077
Rpl31	11152.1147731931	-0.0049276908546194	0.388680777543358	-0.0126779895979541	0.989884698812953	0.999913822088121	ENSMUSG00000073702
Tbc1d8	11.1170311549225	0.302685638084869	0.35638985195172	0.849310485209533	0.395708547956126	0.999913822088121	ENSMUSG00000003134
Cnot11	1442.37365889775	0.0300437422028628	0.117588693335357	0.255498563260496	0.798338053148387	0.999913822088121	ENSMUSG00000003135
Gm15832	12.390239547525	0.614192028542838	0.388173960516507	1.58225973665413	0.113590288267131	0.999913822088121	ENSMUSG00000085894
Snord89	4.10186703220983	-0.643221644268299	0.608066228345219	-1.05781511007239	0.290139742676996	0.999913822088121	ENSMUSG00000077704
Rnf149	848.364809578349	0.0599341816541722	0.189286513702651	0.316632075269358	0.751522794562425	0.999913822088121	ENSMUSG00000048234
ENSMUSG00000064936	0.95408716754649	1.49661823960386	1.50625987740942	0.993598954635804	0.320418153322902	0.999913822088121	ENSMUSG00000064936
Creg2	1.57618667530436	1.00820001981141	1.01911589043968	0.989288881931213	0.322521822159438	0.999913822088121	ENSMUSG00000050967
Map4k4	3556.56980744762	-0.079998729895293	0.28051267968524	-0.285187571503216	0.775500441674564	0.999913822088121	ENSMUSG00000026074
ENSMUSG00000102985	2.02599625742024	-0.159571355189504	1.01015279520049	-0.157967543076326	0.874482374423517	0.999913822088121	ENSMUSG00000102985
Il1r2	227.087389328674	0.118568183370803	0.282461664135904	0.419767346954932	0.674655420945014	0.999913822088121	ENSMUSG00000026073
Gm16894	7.17722110005286	0.326687877357518	0.650350529877183	0.502325841756771	0.615438334337704	0.999913822088121	ENSMUSG00000097899
Il1r1	4.78310998425223	0.0217294807936183	0.516987826774588	0.0420309331637176	0.966474038799874	0.999913822088121	ENSMUSG00000026072
ENSMUSG00000103560	0.946094943278974	-0.0393624049195212	1.74433054186431	-0.0225659093702798	0.981996537280621	0.999913822088121	ENSMUSG00000103560
Il1rl2	2.18264175926107	-0.720005932730569	0.775978945757059	-0.927867871502774	0.353476112041997	0.999913822088121	ENSMUSG00000070942
Il18r1	2.79968691454279	0.80096892634543	0.682317515849049	1.17389471578893	0.240437199288414	0.999913822088121	ENSMUSG00000026070
Il18rap	49.6124336987665	0.491861603648351	0.199509104221647	2.46535919033505	0.0136875962160981	0.999913822088121	ENSMUSG00000026068
Mfsd9	2.66887397308545	0.129979999227013	0.843501308678556	0.154095788458991	0.877534208942334	0.999913822088121	ENSMUSG00000041945
ENSMUSG00000045515	0.980586727859356	0.362002567723776	1.75487077041989	0.206284459132657	0.836568717292409	0.999913822088121	ENSMUSG00000045515
Mrps9	3981.11623703636	0.0314907662347366	0.22750009901318	0.138420890238435	0.889907787913749	0.999913822088121	ENSMUSG00000060679
Gpr45	4.91972649128171	0.67576808948947	0.528516491226397	1.27861306261491	0.201033347730821	0.999913822088121	ENSMUSG00000041907
Tgfbrap1	264.645827608826	-0.107467087874405	0.333287802531859	-0.32244530720302	0.74711536531446	0.999913822088121	ENSMUSG00000070939
8430432A02Rik	1.25838699806306	-2.04871412582144	1.19291129261331	-1.71740693420156	0.0859048455825693	0.999913822088121	ENSMUSG00000041878
AI597479	459.951447002266	-0.102594864053991	0.221053034921288	-0.464118776249884	0.64256265009701	0.999913822088121	ENSMUSG00000010290
Gm8210	1078.1767191968	0.172227783104853	0.249465203047677	0.69038800201701	0.489950219779589	0.999913822088121	ENSMUSG00000094497
Nck2	264.702565161995	0.194835690846616	0.217394157829348	0.896232413934323	0.370128647244473	0.999913822088121	ENSMUSG00000066877
Gm38228	4.64167583553337	0.038516892661849	0.678628896547344	0.0567569298298543	0.954738823615264	0.999913822088121	ENSMUSG00000103945
ENSMUSG00000100764	4.98231631979589	-0.307709939245172	0.598466403957727	-0.514164098786916	0.607137265768299	0.999913822088121	ENSMUSG00000100764
ENSMUSG00000100480	1.88793330240256	0.211658055017307	0.947627089957902	0.223355850904083	0.823258562236383	0.999913822088121	ENSMUSG00000100480
Uxs1	792.26863839647	0.0435929054249674	0.103763936339407	0.420116149818922	0.674400605379713	0.999913822088121	ENSMUSG00000057363
Gm19587	4.09539734526809	-0.302025312279515	0.682107182473724	-0.442782776724609	0.657922862272135	0.999913822088121	ENSMUSG00000100701
Tpp2	3399.47461633974	0.0173280795355243	0.210349557377805	0.0823775421804271	0.934346494086481	0.999913822088121	ENSMUSG00000041763
ENSMUSG00000047343	3.8727485691857	-0.190664079270949	0.619075897804455	-0.307981751425207	0.758096218134608	0.999913822088121	ENSMUSG00000047343
Gm8251	18.3680941836241	-0.148018726773041	0.520556562965687	-0.284347057176182	0.776144427301349	0.999913822088121	ENSMUSG00000091844
Tex30	869.35518726012	-0.0903045610046732	0.218079702231969	-0.414089711607444	0.678808407272376	0.999913822088121	ENSMUSG00000026049
Poglut2	144.119455338509	0.0612181707911683	0.180306298842595	0.339523195718253	0.734215626082871	0.999913822088121	ENSMUSG00000026047
Bivm	73.1072775848081	0.247331525783184	0.335654420367639	0.736863603679893	0.461205299461679	0.999913822088121	ENSMUSG00000041684
Ercc5	637.490503355243	0.0564698392328791	0.3472040608829	0.162641643906131	0.870800596424264	0.999913822088121	ENSMUSG00000026048
Txn-ps1	11.2808904573871	0.75608307805928	0.415072933048515	1.8215668087683	0.0685207409687854	0.999913822088121	ENSMUSG00000101567
ENSMUSG00000101937	0.887080555862299	1.01771650975723	1.26597334934202	0.803900421984539	0.421454486346436	0.999913822088121	ENSMUSG00000101937
Wdr75	3106.41341422681	-0.0863397268024008	0.125950725274511	-0.685504006540833	0.493025933262893	0.999913822088121	ENSMUSG00000025995
Gm5526	882.229707847771	0.0832753494830031	0.331081951399624	0.251524884189436	0.801408325643846	0.999913822088121	ENSMUSG00000084817
Gm5269	1.88020286496787	-0.0357062210411867	0.810334137261564	-0.0440635774791027	0.964853725531278	0.999913822088121	ENSMUSG00000098549
ENSMUSG00000041144	1.9701930479313	0.406639986073587	1.65238017348674	0.246093479332618	0.805609870630546	0.999913822088121	ENSMUSG00000041144
Gm8326	1.80181249895454	-0.20702768302502	0.983786374359294	-0.210439673104692	0.833324531172007	0.999913822088121	ENSMUSG00000101262
ENSMUSG00000101337	5.68955363377235	0.0437922504761711	0.539415912430867	0.0811845729185521	0.935295168042871	0.999913822088121	ENSMUSG00000101337
Slc39a10	641.08254921902	-0.155988412419557	0.430840294808004	-0.362056228953864	0.717310012013027	0.999913822088121	ENSMUSG00000025986
Gm28151	27.1539325116993	0.0955558566128383	0.417019468657378	0.229140037323645	0.81876007588819	0.999913822088121	ENSMUSG00000100213
Gm4852	44.3609874138171	0.398345559559019	0.27983830417179	1.42348475394733	0.154595678686627	0.999913822088121	ENSMUSG00000081185
Gm8337	8.2558675496085	-0.0122285479075979	0.485478130359237	-0.0251886689489992	0.979904474958978	0.999913822088121	ENSMUSG00000100033
ENSMUSG00000051616	0.881338484515144	1.50073715972863	2.09104929124772	0.717695735825122	0.472944913109623	0.999913822088121	ENSMUSG00000051616
ENSMUSG00000101702	1.15771437414215	-2.01241608139562	1.17904918396125	-1.70681266631687	0.087856877393574	0.999913822088121	ENSMUSG00000101702
Nabp1	4859.56285784746	0.0956293904804794	0.27051762619828	0.3535052108227	0.723709722957727	0.999913822088121	ENSMUSG00000026107
ENSMUSG00000099413	426.722517025623	0.24440131606362	0.167825975179584	1.45627824180432	0.145315717861287	0.999913822088121	ENSMUSG00000099413
Myo1b	2.78901178519305	-0.694713395251214	0.81538818658971	-0.852003262589311	0.39421228124058	0.999913822088121	ENSMUSG00000018417
ENSMUSG00000100696	1.47302433132817	-0.721520682065409	1.78163931708421	-0.404975729456978	0.685495351325854	0.999913822088121	ENSMUSG00000100696
Stat4	1342.10459079443	0.036225656249993	0.152810708987292	0.237062287650309	0.812608468595902	0.999913822088121	ENSMUSG00000062939
Gm28177	1.06891707660502	-0.132783401778067	1.42143564502131	-0.0934149936672485	0.925573879379075	0.999913822088121	ENSMUSG00000101628
Gm3940	33.1887771760535	-0.228204706888391	0.387867630590393	-0.588357183972864	0.556292570182999	0.999913822088121	ENSMUSG00000078291
ENSMUSG00000109599	9.14913007676161	-0.230420825258083	0.442506112014441	-0.520717836436491	0.60256334725696	0.999913822088121	ENSMUSG00000109599
Stat1	2632.02906195057	-0.00977570685065304	0.309515523451089	-0.0315838984153499	0.974803884187364	0.999913822088121	ENSMUSG00000026104
Gls	4434.50733617478	0.00103014240350004	0.270049088096377	0.00381464870243293	0.996956358077059	0.999913822088121	ENSMUSG00000026103
Nab1	5794.07644849094	-0.00328985132256636	0.131279334439371	-0.0250599329789086	0.980007158988102	0.999913822088121	ENSMUSG00000002881
Rps27a-ps1	1.37375093653812	0.459339378846056	0.953838603874489	0.481569289584445	0.630111946665279	0.999913822088121	ENSMUSG00000101501
Gm28178	1.57278034559041	-0.781151756116574	0.957374329423713	-0.815931378259102	0.414539384402252	0.999913822088121	ENSMUSG00000099878
Gm5527	400.996200035272	-0.0155865865659623	0.125177086815696	-0.124516290979923	0.900906502421384	0.999913822088121	ENSMUSG00000100007
Nemp2	453.063108024578	0.0297838192171165	0.170953540104726	0.174221716607161	0.861691219144282	0.999913822088121	ENSMUSG00000043015
Gm37242	1.13645287854669	-0.382571179958452	1.16247225656182	-0.329101342246189	0.742079089737077	0.999913822088121	ENSMUSG00000103630
Mfsd6	172.704696186768	0.0495951699166532	0.19833557666354	0.250056851881835	0.802543383326444	0.999913822088121	ENSMUSG00000041439
Inpp1	374.632184665539	0.15841108180614	0.224782491129091	0.704730519759057	0.480977954532301	0.999913822088121	ENSMUSG00000026102
Hibch	626.585811048942	-0.0207547556063117	0.113593504851129	-0.182710760034318	0.855024972599194	0.999913822088121	ENSMUSG00000041426
1700019D03Rik	7.83324313416362	-0.308336288074152	0.493741175205784	-0.624489719630213	0.532306019694642	0.999913822088121	ENSMUSG00000043629
ENSMUSG00000060715	2.09125343175394	-0.640238673000588	0.994433381287507	-0.643822587865727	0.519690484732103	0.999913822088121	ENSMUSG00000060715
Pms1	728.91552004798	-0.113018964486717	0.108120837264543	-1.0453023426945	0.295883255269811	0.999913822088121	ENSMUSG00000026098
Ormdl1	637.934601716826	-0.0749572567795166	0.109757843176756	-0.682933033394291	0.494649159207181	0.999913822088121	ENSMUSG00000026097
Osgepl1	282.322701846576	-0.0724386817279465	0.102850874167879	-0.704307885703603	0.481241056502806	0.999913822088121	ENSMUSG00000026096
Gm28551	2.03566333981466	-0.00802074388492427	0.933126266075705	-0.00859556115450033	0.993141818914758	0.999913822088121	ENSMUSG00000099913
Asnsd1	194.336670406622	-0.0988837520136921	0.404911529834363	-0.244210758962933	0.807067594847182	0.999913822088121	ENSMUSG00000026095
Stk17b	3005.25428147642	-0.0536193930147826	0.18164408598879	-0.295189313337136	0.767849265185777	0.999913822088121	ENSMUSG00000026094
Hecw2	5.78848217771891	-0.176636049653365	0.573581125741096	-0.307953037027051	0.758118067794684	0.999913822088121	ENSMUSG00000042807
ENSMUSG00000102868	1.30593263113708	1.07787651002396	2.49784733520005	0.43152217304651	0.666088733834157	0.999913822088121	ENSMUSG00000102868
Ccdc150	12.0997385266484	-0.0934596064081619	0.390045979660564	-0.239611767026787	0.810631241720825	0.999913822088121	ENSMUSG00000025983
Gtf3c3	633.051588625066	-0.0358779160921519	0.125723151966187	-0.285372387909914	0.775358859647069	0.999913822088121	ENSMUSG00000041303
Pgap1	138.453970686423	-0.00266565409423633	0.173542419474513	-0.0153602450761488	0.987744779515743	0.999913822088121	ENSMUSG00000073678
Ankrd44	857.792289727939	-0.0467425744427847	0.152296257693097	-0.306918732940759	0.758905229969628	0.999913822088121	ENSMUSG00000052331
4930444A19Rik	0.991379649431397	0.268563637062089	1.76884456313848	0.151829981366805	0.879321034553485	0.999913822088121	ENSMUSG00000101674
Gm37370	1.22447668525297	-0.585324066537587	1.16166957153651	-0.503864507497942	0.614356593278078	0.999913822088121	ENSMUSG00000102503
Sf3b1	14422.5646466837	-0.0964767140964439	0.175538363038718	-0.549604727002975	0.582590515932528	0.999913822088121	ENSMUSG00000025982
Coq10b	156.207762847421	0.113584055578628	0.151647625926844	0.748999892905823	0.453857269975653	0.999913822088121	ENSMUSG00000025981
Gm17971	4.60828640120499	0.756931804365642	0.608129022837197	1.24468949176971	0.21324591010546	0.999913822088121	ENSMUSG00000101122
Hspd1	40838.4897615685	-0.00836798274720637	0.110310261149521	-0.0758586069872859	0.939531588764791	0.999913822088121	ENSMUSG00000025980
Hspe1	38819.8718910527	-0.0236572889439374	0.414935249550807	-0.057014411211262	0.954533715328637	0.999913822088121	ENSMUSG00000073676
Gm16581	5.43828259597388	0.389225187757991	0.560277348713541	0.694700916700801	0.487242753443515	0.999913822088121	ENSMUSG00000089670
Mob4	1144.75820007254	-0.00836349325222883	0.220482283299661	-0.0379327224258735	0.969741323092948	0.999913822088121	ENSMUSG00000025979
Gm6822	3.00467029964641	0.752901051250137	0.768136941565107	0.980165137893348	0.32700461005275	0.999913822088121	ENSMUSG00000061863
Rftn2	87.8588351777851	-0.0861505403867265	0.232410996365978	-0.370681859868046	0.710874503024822	0.999913822088121	ENSMUSG00000025978
ENSMUSG00000097649	4.68529476945033	0.456418383366816	0.659075106716864	0.692513461235749	0.48861493528468	0.999913822088121	ENSMUSG00000097649
Mars2	480.513318043716	-0.00177652865973926	0.20530648249072	-0.00865305682600432	0.993095945712185	0.999913822088121	ENSMUSG00000046994
Boll	15.0716368889568	-0.549004727768432	0.395053030247141	-1.38969881442241	0.164620354995731	0.999913822088121	ENSMUSG00000025977
Gm8292	19.7511302024529	0.086310489968636	0.355055973428926	0.243089812389576	0.807935823087164	0.999913822088121	ENSMUSG00000100215
Plcl1	9.42157318054848	0.336619659919505	0.436748818268787	0.77073971545892	0.440861226214584	0.999913822088121	ENSMUSG00000038349
Gm38056	244.180769263939	-0.147364119848468	0.461129008445744	-0.319572434501931	0.749292473469146	0.999913822088121	ENSMUSG00000102145
Gm28900	5.63366068848154	-0.0654130894082065	0.635234181633731	-0.102974763165253	0.917983000532204	0.999913822088121	ENSMUSG00000100944
Satb2	1.34723520086909	-0.190692843867081	1.10731789559165	-0.172211471182981	0.863271279910653	0.999913822088121	ENSMUSG00000038331
4930558J18Rik	46.7777803685653	0.0683520054042584	0.214969622018178	0.317961229882418	0.750514345963621	0.999913822088121	ENSMUSG00000097519
1700066M21Rik	232.275102648978	-0.0859020089344378	0.157841376405142	-0.544229978798128	0.586283224565269	0.999913822088121	ENSMUSG00000038323
Tyw5	440.261462172016	-0.0812210089400128	0.294854062119967	-0.275461726238544	0.782961526807102	0.999913822088121	ENSMUSG00000048495
Maip1	597.450096629479	0.185602410803541	0.250044138690131	0.742278590395393	0.457918560693638	0.999913822088121	ENSMUSG00000025971
Kctd18	400.41716978917	0.0613825078960773	0.161882333394225	0.379179782061797	0.704554364117304	0.999913822088121	ENSMUSG00000054770
Sgo2a	319.387351124563	-0.0543254393072665	0.10504170559491	-0.517179714472372	0.605030711365338	0.999913822088121	ENSMUSG00000026039
Aox4	3.0885545019188	-0.488050586113652	0.833464330899993	-0.585568653653893	0.558165418414601	0.999913822088121	ENSMUSG00000038242
ENSMUSG00000079554	0.919779652622803	1.57088225265862	1.40624981406261	1.11707197181445	0.263963553393044	0.999913822088121	ENSMUSG00000079554
Gm37607	27.7605266716763	-0.0120666416680712	0.523064449946928	-0.0230691297588578	0.981595130013909	0.999913822088121	ENSMUSG00000103839
Bzw1	14002.0718659879	-0.0735209647243203	0.105330041357598	-0.698005657044363	0.485173656261103	0.999913822088121	ENSMUSG00000051223
Clk1	3234.94846649337	0.0323291748428204	0.224092068875666	0.144267376373582	0.885289338658593	0.999913822088121	ENSMUSG00000026034
Ppil3	686.417830892628	0.111495298929583	0.159095376672313	0.700807913225717	0.483422898979919	0.999913822088121	ENSMUSG00000026035
Nif3l1	464.449231870602	-0.0633758588426447	0.0863939723016843	-0.733568062148349	0.463212031972646	0.999913822088121	ENSMUSG00000026036
Orc2	2457.95766298511	-0.094405076086093	0.176682981575678	-0.534319011622841	0.593120840981142	0.999913822088121	ENSMUSG00000026037
ENSMUSG00000094245	10.5172093990365	0.108184496965233	0.383021172736942	0.282450435291038	0.77759814678531	0.999913822088121	ENSMUSG00000094245
Fam126b	177.054524744623	-0.19930275687943	0.199157323577901	-1.00073024330171	0.31695724189349	0.999913822088121	ENSMUSG00000038174
Ndufb3	996.666556172628	-0.173709887574222	0.431203628620255	-0.402848853869924	0.687059419079974	0.999913822088121	ENSMUSG00000026032
Cbx3-ps7	902.698552672283	-0.0247937907634029	0.214647303253263	-0.11550944450557	0.908041334952592	0.999913822088121	ENSMUSG00000059647
ENSMUSG00000047528	0.999446569714122	-0.219743257074807	1.06828402483645	-0.205697410020194	0.837027281804486	0.999913822088121	ENSMUSG00000047528
Gm20257	80.1080245995536	-0.091784252407211	0.40116503000003	-0.228794250603558	0.819028835632098	0.999913822088121	ENSMUSG00000102059
Cflar	5808.08384119173	-0.0103523937693465	0.123044511563994	-0.0841353558786114	0.932948814363106	0.999913822088121	ENSMUSG00000026031
Casp8	3550.08844445958	0.1853749116194	0.277842604578794	0.667193974446164	0.504648239481358	0.999913822088121	ENSMUSG00000026029
Gm37760	33.3060009580304	-0.343292731688885	0.73854224558677	-0.464824773044825	0.642056945694367	0.999913822088121	ENSMUSG00000102719
Gm28802	13.5160707837962	-0.350674202174244	0.42309451690637	-0.828831828732605	0.407199574942611	0.999913822088121	ENSMUSG00000099719
Trak2	1466.97056754044	-0.121020304269525	0.280788771980971	-0.431001223502365	0.666467480860201	0.999913822088121	ENSMUSG00000026028
Stradb	189.400999675493	-0.032966904700484	0.157925332701723	-0.20874994617076	0.834643447558092	0.999913822088121	ENSMUSG00000026027
ENSMUSG00000072295	1.15866036275723	1.19497052676824	1.78102777095068	0.67094435373705	0.502255979472386	0.999913822088121	ENSMUSG00000072295
Tmem237	132.863619082804	-0.139401194182978	0.358043319923724	-0.389341698129366	0.697023394238388	0.999913822088121	ENSMUSG00000038079
G730003C15Rik	6.06347555297181	0.235179045654052	0.460556571661187	0.51064095080824	0.609602495484532	0.999913822088121	ENSMUSG00000097573
ENSMUSG00000079550	1.44233848571172	-0.286580543064796	1.13093199204713	-0.253402101169717	0.79995750413656	0.999913822088121	ENSMUSG00000079550
Gm29017	2.91926599798359	0.248257373851388	0.761020770459004	0.326216291970131	0.744260715832509	0.999913822088121	ENSMUSG00000101586
Als2	422.287172871804	0.00209419197411675	0.231435590615875	0.00904870322038144	0.992780277929278	0.999913822088121	ENSMUSG00000026024
ENSMUSG00000026023	2.61681092323772	0.561700446306573	1.43418112638175	0.39165237637987	0.695315082514008	0.999913822088121	ENSMUSG00000026023
Fzd7	63.4133918206198	0.118220333461297	0.58044228653471	0.203672847764216	0.838609161767968	0.999913822088121	ENSMUSG00000041075
ENSMUSG00000097819	2.50739856680203	-1.37621815168969	1.12405305761085	-1.22433557950975	0.220825660231605	0.999913822088121	ENSMUSG00000097819
ENSMUSG00000047361	3.00713905785562	1.30443981498485	0.893196096800367	1.46041817654337	0.144175180265369	0.999913822088121	ENSMUSG00000047361
Sumo1	3410.66472710163	-0.00523753177733063	0.210276802834292	-0.0249077963271967	0.98012850859479	0.999913822088121	ENSMUSG00000026021
D430013B06Rik	8.52863228572311	-0.0889384772141103	0.478985851220155	-0.185680802444479	0.852695083937879	0.999913822088121	ENSMUSG00000103821
Nop58	31537.9373565505	-0.0469800706872803	0.394212347782707	-0.119174528528914	0.905137086102665	0.999913822088121	ENSMUSG00000026020
Gm26287	2.49099022425393	0.752429196542739	0.819789048590761	0.917832700785872	0.358706459407823	0.999913822088121	ENSMUSG00000089512
ENSMUSG00000089093	1.25536576696988	-0.822362010154159	1.113960067081	-0.738232935323313	0.460372912080309	0.999913822088121	ENSMUSG00000089093
Bmpr2	37.3599815085019	0.014372887872186	0.25995598320093	0.0552896982604808	0.955907669210647	0.999913822088121	ENSMUSG00000067336
ENSMUSG00000104052	0.713126223027391	-0.905809393299085	3.05354120456673	-0.296642269619418	0.766739636118881	0.999913822088121	ENSMUSG00000104052
Fam117b	661.156379773553	-0.140365073546414	0.229324994837425	-0.612079261773985	0.540485317630971	0.999913822088121	ENSMUSG00000041040
Gm37531	3.7135061734395	-0.390094067469662	1.90706992785065	-0.20455152785578	0.837922529683466	0.999913822088121	ENSMUSG00000103696
Ica1l	3.05179920613495	0.260813242015541	0.629024350356165	0.41463139204049	0.678411763918329	0.999913822088121	ENSMUSG00000026018
Wdr12	3330.43664160614	0.00513466818194311	0.123836620024998	0.0414632455319487	0.96692659345814	0.999913822088121	ENSMUSG00000026019
Carf	101.721558481889	-0.0701542549572215	0.189351075108536	-0.370498318623272	0.711011229110311	0.999913822088121	ENSMUSG00000026017
Gm15464	3.74619958496528	-0.107084053969805	1.37496149890573	-0.077881492721817	0.937922321357376	0.999913822088121	ENSMUSG00000082609
Nbeal1	90.7408781559866	-0.0423152712754485	0.261638276512907	-0.161731960015266	0.871516935411588	0.999913822088121	ENSMUSG00000073664
Cyp20a1	279.337964858119	-0.000937828001320346	0.292013926978538	-0.0032115865535046	0.997437529078288	0.999913822088121	ENSMUSG00000049439
Abi2	79.3366256577166	-0.147589237409944	0.237368435356323	-0.621772803062006	0.534091272079709	0.999913822088121	ENSMUSG00000026782
Raph1	35.4278664184826	0.470841594716975	0.274387439480745	1.71597357228889	0.0861668795267009	0.999913822088121	ENSMUSG00000026014
Gm11575	25.210795223599	0.381308275191562	0.417610100062158	0.913072445170285	0.361204441281441	0.999913822088121	ENSMUSG00000081562
Eif4a-ps4	6424.53183476629	-0.00322063620828838	0.0780535748574805	-0.0412618667904577	0.96708713305735	0.999913822088121	ENSMUSG00000101188
Cd28	8.0896457633885	-0.0382936652099009	0.573166341083667	-0.066810736194837	0.94673237626098	0.999913822088121	ENSMUSG00000026012
Ctla4	337.934358817769	0.494530473771894	0.293065202721204	1.68744180196086	0.0915184316545198	0.999913822088121	ENSMUSG00000026011
Rpl18-ps1	83.083438355513	-0.0160134075722847	0.298709217754886	-0.0536086823588584	0.957246938939315	0.999913822088121	ENSMUSG00000081382
Icos	1.15839195015969	-0.533342372757454	2.12789073660652	-0.250643683710944	0.802089604781646	0.999913822088121	ENSMUSG00000026009
Pard3b	59.8902846142693	-0.259761227855778	0.253669590363009	-1.02401406287625	0.305828632650849	0.999913822088121	ENSMUSG00000052062
ENSMUSG00000100750	1.22955483016273	-0.363374702896756	1.06633968327594	-0.340768245424778	0.733278057633681	0.999913822088121	ENSMUSG00000100750
Gm11599	27.0585301756916	0.168981933854213	0.285089027209571	0.592733910204105	0.553359243648327	0.999913822088121	ENSMUSG00000084333
Nrp2	773.298692658754	-0.174434860645676	0.209170169789401	-0.833937558215413	0.404316171363061	0.999913822088121	ENSMUSG00000025969
ENSMUSG00000100811	2.09696440706273	-0.920968468355883	0.738465971496198	-1.24713731424878	0.212347153008372	0.999913822088121	ENSMUSG00000100811
Ino80d	703.333993422433	0.0278593692526263	0.147963411660871	0.188285529104178	0.850652828583567	0.999913822088121	ENSMUSG00000040865
Ino80dos	35.4393912727941	0.0454607643495908	0.315387906713555	0.144142382703594	0.885388037599799	0.999913822088121	ENSMUSG00000084799
Gm20342	54.4872228608413	-0.647299721145052	0.475093383530844	-1.36246839796923	0.173050110841106	0.999913822088121	ENSMUSG00000101599
Ndufs1	2427.63748319068	-0.0628833448434363	0.180303776734952	-0.348763325883491	0.727266998347633	0.999913822088121	ENSMUSG00000025968
Eef1b2	73128.2438181746	-0.0971822170804933	0.459727699175906	-0.211390823860949	0.832582316464722	0.999913822088121	ENSMUSG00000025967
ENSMUSG00000064612	4.24976079320819	-0.0132198059202206	0.658168627229058	-0.0200857430349985	0.983974973262346	0.999913822088121	ENSMUSG00000064612
Snora41	58.8816974385643	0.221800827244234	0.241031592616889	0.920214752083468	0.357460546759837	0.999913822088121	ENSMUSG00000064602
Gm11605	345.519741001648	0.0597755179021146	0.216594455178466	0.275978985024625	0.782564207172209	0.999913822088121	ENSMUSG00000081643
Adam23	1.35808744888572	1.11455781291396	1.22943882505147	0.906558171259392	0.364640489889844	0.999913822088121	ENSMUSG00000025964
Fastkd2	738.759455467259	-0.151011374869343	0.0987211120919388	-1.5296765977343	0.12609679906758	0.999913822088121	ENSMUSG00000025962
Klf7	422.720040679761	-0.00551636151543274	0.176567754431841	-0.0312421797127298	0.975076401772503	0.999913822088121	ENSMUSG00000025959
Gm13748	1.26700631018713	0.035104697086427	1.13256757246273	0.0309956756135027	0.975272988377885	0.999913822088121	ENSMUSG00000086836
Gm13750	0.836937760870095	0.620986417868214	1.49796079156241	0.414554520629682	0.678468047283497	0.999913822088121	ENSMUSG00000086721
ENSMUSG00000101895	0.800493932803009	-1.11786711540298	1.24101357230046	-0.900769451965617	0.367710912847778	0.999913822088121	ENSMUSG00000101895
Creb1	3768.9648970994	-0.0800781696152097	0.089983803921583	-0.88991758655807	0.373510139990768	0.999913822088121	ENSMUSG00000025958
Mettl21a	214.916284840349	0.0372331809828096	0.120140463236128	0.309913745792958	0.756626549478268	0.999913822088121	ENSMUSG00000025956
2810408I11Rik	159.680387363484	-0.20527606446282	0.506916174292551	-0.404950709551342	0.685513742718722	0.999913822088121	ENSMUSG00000087213
Ccnyl1	189.723690803874	0.0898199683583074	0.164601725085137	0.545680601535917	0.585285508562822	0.999913822088121	ENSMUSG00000070871
Fzd5	145.748662026353	0.312357051421483	0.145145495679738	2.15202717768586	0.0313952138980855	0.999913822088121	ENSMUSG00000045005
ENSMUSG00000102140	0.926715061109956	-2.13864471609325	1.40129296014084	-1.52619386304367	0.1269615913849	0.999913822088121	ENSMUSG00000102140
Plekhm3	368.320594600277	0.0284152346201289	0.295954151880227	0.096012285820638	0.923510814969609	0.999913822088121	ENSMUSG00000051344
Rpl10a-ps1	11378.7414728714	-0.240147955688501	0.404237965715659	-0.594075708013583	0.552461477511563	0.999913822088121	ENSMUSG00000084416
ENSMUSG00000100774	1.11140394883878	1.83587209010428	1.20823993988733	1.51945986016277	0.128646784326881	0.999913822088121	ENSMUSG00000100774
Idh1	389.831044989419	-0.0846308619138658	0.209350854643345	-0.404253720664503	0.686026153505124	0.999913822088121	ENSMUSG00000025950
Pikfyve	1160.05283242108	-0.0289032323805014	0.197334460932123	-0.146468246062928	0.883551755523039	0.999913822088121	ENSMUSG00000025949
Map2	36.6219784540622	-0.0160368891439502	0.264413084780826	-0.0606508908484741	0.951637243055728	0.999913822088121	ENSMUSG00000015222
ENSMUSG00000055567	2.22863942764879	0.552895173885742	1.49337995937557	0.37023074430229	0.711210570935348	0.999913822088121	ENSMUSG00000055567
Rpe	1967.19005373347	-0.0162049454972269	0.132574965636844	-0.122232319045937	0.902715031456995	0.999913822088121	ENSMUSG00000026005
Kansl1l	70.5341880475597	-0.0999976404112863	0.226649364506025	-0.441199738764889	0.65906840232488	0.999913822088121	ENSMUSG00000026004
Gm37570	6.16617404824964	-0.0644485515261632	0.74205009833742	-0.0868520220812067	0.930789136173237	0.999913822088121	ENSMUSG00000102559
Gm38387	2.14829419467955	1.05619709096351	0.853213171118997	1.23790528172262	0.215751183688764	0.999913822088121	ENSMUSG00000102374
Gm38162	6.15241285464889	-0.765363932647153	0.624415921848897	-1.22572776552672	0.220301137978978	0.999913822088121	ENSMUSG00000102776
Gm15789	2.82266419592617	0.22155181181766	0.855725505008163	0.258905233653807	0.795708359969052	0.999913822088121	ENSMUSG00000082057
6820402A03Rik	4.2673223879882	-1.32865509193963	0.581832696589311	-2.28356897047583	0.0223968751339382	0.999913822088121	ENSMUSG00000103706
Gm37285	3.00546610289029	0.459041856620889	0.626288168996102	0.732956296071667	0.463585085498497	0.999913822088121	ENSMUSG00000103756
ENSMUSG00000103382	2.13761053396755	0.940659926623003	0.884295083802922	1.06373985771546	0.287446563113149	0.999913822088121	ENSMUSG00000103382
ENSMUSG00000103553	1.14921240958585	0.355296376858997	1.26283838668467	0.281347463464233	0.778443909269345	0.999913822088121	ENSMUSG00000103553
Acadl	3327.88388966034	0.107704757961619	0.120863381334884	0.891128121454708	0.37286043996197	0.999913822088121	ENSMUSG00000026003
Gm15793	126.758601918125	0.159400870172691	0.321767963794037	0.495390741493217	0.620324328879859	0.999913822088121	ENSMUSG00000082769
Rpl31-ps14	27.1354907090764	0.246742538604167	0.393988309800113	0.626268679721362	0.531138726020433	0.999913822088121	ENSMUSG00000094191
Lancl1	250.84422636671	-0.107323004717846	0.150596655126246	-0.712651981731444	0.476061136977491	0.999913822088121	ENSMUSG00000026000
Ikzf2	2.13104008917694	0.290049372547292	0.963636909934485	0.300994461250983	0.763418718080106	0.999913822088121	ENSMUSG00000025997
Bard1	289.746148628408	-0.0492995995596596	0.19811610086195	-0.248841963602	0.80348302958802	0.999913822088121	ENSMUSG00000026196
ENSMUSG00000089965	0.995832407050528	-0.124243231243666	1.53805645121347	-0.0807793700586495	0.93561741475247	0.999913822088121	ENSMUSG00000089965
Atic	7268.13927477962	-0.0463665485384584	0.234658266322482	-0.197591797063473	0.843364453267215	0.999913822088121	ENSMUSG00000026192
Fn1	4.46800411559021	0.221267341795021	0.56778705660039	0.389701278362796	0.696757451110562	0.999913822088121	ENSMUSG00000026193
Gm5829	1.26701028433527	-0.270238319680754	1.05558326545864	-0.256008529619252	0.797944251063965	0.999913822088121	ENSMUSG00000101834
Gm5256	5.59394786397517	0.0354783641592827	0.529376611288467	0.0670191379874732	0.94656646754176	0.999913822088121	ENSMUSG00000100319
Mreg	1031.30928543161	-0.0517215868836929	0.265867231670648	-0.194539156099405	0.845753739190096	0.999913822088121	ENSMUSG00000039395
Gm25360	2.99746412974366	0.846515141410512	1.72548567295197	0.490595288433946	0.623712719465941	0.999913822088121	ENSMUSG00000094655
Gm25939	3.49712825790314	0.196318578504377	1.49393011581826	0.131410817966441	0.895450331375787	0.999913822088121	ENSMUSG00000093843
Pecr	341.790439677609	-0.0420052228159807	0.107135629729463	-0.392075194051236	0.695002655440512	0.999913822088121	ENSMUSG00000026189
Tmem169	2.09978784300142	0.317561169747256	0.91195931967427	0.348218569508869	0.72767604300707	0.999913822088121	ENSMUSG00000026188
Xrcc5	879.736046192164	-0.022434153740419	0.10367758463055	-0.216383838612387	0.82868856279186	0.999913822088121	ENSMUSG00000026187
Gm15843	3.61656622908828	-0.070117870932643	0.956102391453178	-0.0733371985672696	0.941537791206634	0.999913822088121	ENSMUSG00000085812
Smarcal1	780.695328299422	-0.119459719230886	0.18396118372574	-0.649374595289536	0.516096280577624	0.999913822088121	ENSMUSG00000039354
Rpl37a	5081.05248593788	-0.3664217757736	0.531480554305021	-0.68943590279186	0.490548996415732	0.999913822088121	ENSMUSG00000046330
ENSMUSG00000026185	1.1094329660169	1.47772819166627	2.10016720204804	0.703624068705208	0.481666918321597	0.999913822088121	ENSMUSG00000026185
Tns1	82.4578434595665	0.0287804381276958	0.165836336114462	0.173547238210999	0.862221300432592	0.999913822088121	ENSMUSG00000055322
ENSMUSG00000094768	1.06525402295839	0.98783903762875	2.544470136379	0.388229762851346	0.69784600957641	0.999913822088121	ENSMUSG00000094768
Arpc2	20223.3070844768	-0.00591960747071131	0.103634161643734	-0.0571202331048067	0.954449419048412	0.999913822088121	ENSMUSG00000006304
ENSMUSG00000064272	0.87418410569768	-0.129160879508906	1.24488615063458	-0.103753166057046	0.917365233871982	0.999913822088121	ENSMUSG00000064272
Aamp	4583.92946278429	0.00904701229492529	0.125974128938808	0.0718164306523593	0.942747996814406	0.999913822088121	ENSMUSG00000006299
Pnkd	250.022449039936	-0.0485160411551545	0.25603495094088	-0.189489915251286	0.849708858383506	0.999913822088121	ENSMUSG00000026179
Gm37503	1.78338704799104	-0.750249306021712	1.07096156921927	-0.700538028240025	0.48359136485865	0.999913822088121	ENSMUSG00000103013
Tmbim1	128.051219701927	0.110407141840622	0.193587136160128	0.570322718908847	0.568458834570372	0.999913822088121	ENSMUSG00000006301
Catip	1.30572975865364	-0.957283166281943	1.27860999222456	-0.748690509305684	0.454043765270369	0.999913822088121	ENSMUSG00000073650
Slc11a1	2.56309566267721	-0.165730329015909	0.763519282230588	-0.217061091806005	0.828160735299028	0.999913822088121	ENSMUSG00000026177
Ctdsp1	1346.76715494515	-0.0351436171856611	0.119208940986805	-0.294806890278064	0.768141402568979	0.999913822088121	ENSMUSG00000026176
Usp37	868.432112089715	-0.0273223579121049	0.18371613045645	-0.148720517051069	0.881774171014384	0.999913822088121	ENSMUSG00000033364
Gm37733	1.89082381782646	0.711594229362496	1.31471284521101	0.541254489111106	0.588332184769444	0.999913822088121	ENSMUSG00000103227
Cnot9	1310.24354438926	-0.116616571326252	0.125522641854428	-0.929048095255161	0.352864161879083	0.999913822088121	ENSMUSG00000026174
Plcd4	4.41453135187361	0.0879526966384493	0.693402761686272	0.126842149322508	0.899065334808026	0.999913822088121	ENSMUSG00000026173
Zfp142	372.977528744907	-0.0670561009996241	0.479296956429969	-0.139905125830737	0.888734951297359	0.999913822088121	ENSMUSG00000026135
Bcs1l	314.60280862082	-0.00823905087977493	0.143889167744696	-0.0572597020951123	0.954338320727283	0.999913822088121	ENSMUSG00000026172
Rnf25	451.563352846351	0.0352146091143847	0.1233109856224	0.285575603314193	0.775203191346363	0.999913822088121	ENSMUSG00000026171
ENSMUSG00000033276	3.2628126392158	0.197352838591147	0.591139733302253	0.333851418663207	0.738491680715838	0.999913822088121	ENSMUSG00000033276
Ttll4	770.584834502841	-0.00872610084348773	0.169443770117365	-0.0514985050051922	0.958928293105538	0.999913822088121	ENSMUSG00000033257
Cyp27a1	1.99248450208246	-0.0722429355323215	0.791507978225321	-0.0912725298035542	0.927276044902096	0.999913822088121	ENSMUSG00000026170
Wnt10a	4.27152500885136	0.053179106655839	0.609220423733107	0.0872904199927745	0.930440668692937	0.999913822088121	ENSMUSG00000026167
Nhej1	48.2033242270338	0.258621641704834	0.268247596513216	0.964115410786512	0.334988067229618	0.999913822088121	ENSMUSG00000026162
Cnppd1	1162.33370535523	0.12288037596617	0.147322714268638	0.834089818234694	0.404230372226462	0.999913822088121	ENSMUSG00000033159
Retreg2	979.569761242617	-0.117863722044041	0.0972874071771705	-1.21150029036542	0.22570372344584	0.999913822088121	ENSMUSG00000049339
Zfand2b	891.454862126754	-0.0152195935254893	0.339773706087296	-0.0447933234762406	0.964272046847194	0.999913822088121	ENSMUSG00000026197
Abcb6	27.1949935067443	0.0990182585872968	0.262241049490989	0.377584892904797	0.705738989035391	0.999913822088121	ENSMUSG00000026198
Atg9a	73.5194962124706	-0.35094872211427	0.596723535418638	-0.588126161084057	0.556447614548439	0.999913822088121	ENSMUSG00000033124
Ankzf1	626.8485039699	-0.146518817473674	0.169739377065978	-0.863198746256277	0.388028202912437	0.999913822088121	ENSMUSG00000026199
Glb1l	34.7823777513083	-0.0795186185952211	0.290928449655714	-0.273327062682676	0.784601814057398	0.999913822088121	ENSMUSG00000026200
Stk16	446.596271435542	0.0872211073315107	0.16830115919564	0.518244245900419	0.604287867580621	0.999913822088121	ENSMUSG00000026201
Tuba4a	4865.42730190208	-0.00763211637520001	0.367359859016161	-0.0207755860850988	0.983424673017167	0.999913822088121	ENSMUSG00000026202
Dnajb2	424.121131635158	-0.0191034397461127	0.208650931909301	-0.0915569346913668	0.927050068811114	0.999913822088121	ENSMUSG00000026203
ENSMUSG00000026204	1.71820611796361	0.629801776875339	0.939013045453224	0.670706099265488	0.502407776565377	0.999913822088121	ENSMUSG00000026204
Dnpep	610.178163052882	0.0543501355093316	0.079888936213085	0.680321181951471	0.496301115261328	0.999913822088121	ENSMUSG00000026209
Gmppa	414.17831817685	0.00748536588760303	0.133343895823348	0.0561357971535458	0.955233626882638	0.999913822088121	ENSMUSG00000033021
Chpf	197.730396268493	-0.0256878219959788	0.125811227880722	-0.204177500122109	0.838214793291818	0.999913822088121	ENSMUSG00000032997
Obsl1	3.33838814728588	0.366529196057136	0.684508651647537	0.535463204409383	0.592329594886993	0.999913822088121	ENSMUSG00000026211
Tmem198	5.07568226583091	0.143450077005597	0.521091265014633	0.275287817387553	0.783095123342858	0.999913822088121	ENSMUSG00000051703
Stk11ip	523.569980142882	-0.123887903690076	0.241707967153311	-0.512552007073463	0.608264732018926	0.999913822088121	ENSMUSG00000026213
Slc4a3	1.57017284197561	0.233128733005657	0.878645946183381	0.265327273196115	0.79075735621414	0.999913822088121	ENSMUSG00000006576
ENSMUSG00000026235	1.55456698890961	2.08623466745918	1.72289463419261	1.21088929413077	0.225937836243099	0.999913822088121	ENSMUSG00000026235
Sgpp2	13.581914416134	-0.162079945483327	0.374869757966403	-0.432363352975124	0.665477348799957	0.999913822088121	ENSMUSG00000032908
Farsb	2510.06804868855	-0.0147638604397096	0.116000255645449	-0.127274378470637	0.898723238389932	0.999913822088121	ENSMUSG00000026245
4833412K13Rik	4.54474089103469	-1.08308686589206	0.720520677224735	-1.50320025521521	0.132787411753303	0.999913822088121	ENSMUSG00000104018
Acsl3	2580.81058379991	-0.177966194072069	0.115286600221432	-1.54368498793657	0.122664664813282	0.999913822088121	ENSMUSG00000032883
Utp14b	861.033965681912	-0.177383525379762	0.209126939958467	-0.848209826122787	0.396321125894987	0.999913822088121	ENSMUSG00000079470
Gm6159	271.617955989171	0.0336058951859919	0.211187764067887	0.15912804103172	0.873567996146779	0.999913822088121	ENSMUSG00000099377
Gm5830	16.4931659390077	0.00986559581574843	0.453272000942743	0.021765288381434	0.982635183482514	0.999913822088121	ENSMUSG00000072978
Ap1s3	1100.04953449263	-0.0296735446159226	0.152985641689355	-0.19396293853626	0.846204901517525	0.999913822088121	ENSMUSG00000054702
Gm37886	1.3838680309829	1.12393426474166	1.75421720827419	0.640704161058475	0.521714910187213	0.999913822088121	ENSMUSG00000102235
Wdfy1	2001.97076058587	0.535915817357687	0.273817777651981	1.95719876902525	0.0503241034973241	0.999913822088121	ENSMUSG00000073643
Gm10555	1.20163203020735	1.34393956466823	1.26792073816347	1.05995550369723	0.289164842920488	0.999913822088121	ENSMUSG00000104497
Mrpl44	795.776154791978	0.118704233336506	0.149296177495798	0.795092247688972	0.426559843822355	0.999913822088121	ENSMUSG00000026248
Gm5529	192.508098226178	-0.202967666223276	0.203362952524249	-0.998056252153765	0.31825208221468	0.999913822088121	ENSMUSG00000067106
Fam124b	0.780185696047769	-0.232885956822203	1.29995102718298	-0.179149792532471	0.857820085590402	0.999913822088121	ENSMUSG00000043230
Cul3	5031.43335915641	-0.0356002754589267	0.22412322717011	-0.158842418558903	0.873793027874892	0.999913822088121	ENSMUSG00000004364
Gm37902	6.24790027222504	-0.580724903571299	0.573289973788846	-1.01296888158241	0.311075024893021	0.999913822088121	ENSMUSG00000103076
1700016L21Rik	1.6772661065387	0.377150415872071	0.908415056761695	0.415174113490073	0.678014447616232	0.999913822088121	ENSMUSG00000101483
Dock10	11938.6548417762	-0.0631669619925321	0.200372880988222	-0.315247061783002	0.752574075695291	0.999913822088121	ENSMUSG00000038608
ENSMUSG00000103192	7.26181527954251	-0.586616477195134	1.15256899692322	-0.508964303882116	0.610777245207212	0.999913822088121	ENSMUSG00000103192
ENSMUSG00000104488	3.44301370586067	-0.271021345526514	1.44699134468912	-0.187299907854487	0.851425495229542	0.999913822088121	ENSMUSG00000104488
ENSMUSG00000102721	14.1260577684044	-0.579097388116604	1.06948761968874	-0.54147180150168	0.588182428736248	0.999913822088121	ENSMUSG00000102721
Gm5530	23.8879516083206	-0.0754049249599873	0.298515859542141	-0.252599393129873	0.80057779902674	0.999913822088121	ENSMUSG00000087008
ENSMUSG00000055980	1.18581525241723	0.125166297898521	1.50065384779217	0.0834078412437824	0.933527253828508	0.999913822088121	ENSMUSG00000055980
Rhbdd1	208.91215798463	-0.0494945252806613	0.277882714564381	-0.178113004827417	0.858634228961998	0.999913822088121	ENSMUSG00000026142
Gm19552	0.904304534725058	-0.454806901547435	1.5052714002453	-0.302142790644478	0.762543213622522	0.999913822088121	ENSMUSG00000104493
Col4a4	3.66173481706739	-0.170712001004293	0.615676970228261	-0.277275274631439	0.781568743518534	0.999913822088121	ENSMUSG00000067158
Col4a3	0.935822987834035	-0.646235034161479	1.25333406020398	-0.515612760141781	0.606124896430917	0.999913822088121	ENSMUSG00000079465
Mff	1490.55586942866	-0.00692690101647965	0.0853638597512683	-0.0811455929554162	0.935326167277361	0.999913822088121	ENSMUSG00000026150
Gm28941	2.10906630485818	0.0669119472499919	1.1055540649026	0.0605234509773945	0.951738738904417	0.999913822088121	ENSMUSG00000101450
ENSMUSG00000026149	0.706900006352438	-1.1733676245988	1.46885567037253	-0.798831122938859	0.424388341371183	0.999913822088121	ENSMUSG00000026149
Gm17764	1.09654094225946	0.473101751439256	1.75800265405225	0.26911321797424	0.787842559061872	0.999913822088121	ENSMUSG00000100744
Agfg1	2922.27963405641	-0.123763951788885	0.152264011085996	-0.812824717450703	0.416318561875499	0.999913822088121	ENSMUSG00000026159
ENSMUSG00000113880	2.06232087801859	0.345339407951341	0.884237323178544	0.390550589642562	0.696129454190792	0.999913822088121	ENSMUSG00000113880
Gm7553	0.931854553776939	-0.158917260838412	1.4193785450742	-0.111962563750113	0.91085308968235	0.999913822088121	ENSMUSG00000101784
ENSMUSG00000101896	1.83961974129965	-0.41821428422383	1.11477810787876	-0.375154733725102	0.707545392945883	0.999913822088121	ENSMUSG00000101896
Gm6374	2.87384886129824	-1.10100465007986	0.739666072780033	-1.48851581895832	0.136614913511285	0.999913822088121	ENSMUSG00000079140
Pid1	1.10612317897517	-1.03159698348893	1.51250618730045	-0.682044802296075	0.495210621727744	0.999913822088121	ENSMUSG00000045658
Trip12	4486.18784936377	-0.0678934863338472	0.243377871747755	-0.278963267474926	0.780273014442411	0.999913822088121	ENSMUSG00000026219
ENSMUSG00000103505	1.32974326860157	-0.608488981786765	1.08490130365049	-0.560870357275187	0.574885919058648	0.999913822088121	ENSMUSG00000103505
Gm37738	3.90765693038031	-0.543348075752159	0.895789717579346	-0.606557616245501	0.544144534987142	0.999913822088121	ENSMUSG00000104503
Fbxo36	16.8269785934851	0.0123440253691361	0.341428856721814	0.0361540189884817	0.971159549529996	0.999913822088121	ENSMUSG00000073633
Slc16a14	1.27913383320477	0.887858975976934	1.04967293666169	0.845843447960682	0.397640083991523	0.999913822088121	ENSMUSG00000026220
ENSMUSG00000118590	126.110406017174	-0.147197660230455	0.487140708942339	-0.302166617423628	0.762525050922582	0.999913822088121	ENSMUSG00000118590
Gm29284	6.9778606232251	-0.577937755861007	0.470691677746418	-1.2278478315743	0.219504096188378	0.999913822088121	ENSMUSG00000099693
C130026I21Rik	1604.2279097638	-0.0449100408009003	0.13557987568267	-0.331244150909342	0.740460073208887	0.999913822088121	ENSMUSG00000052477
Rpl19-ps1	240.268000549505	-0.180446133700682	0.378942194429192	-0.476183798883868	0.633943440543796	0.999913822088121	ENSMUSG00000064281
ENSMUSG00000118640	35.9762345097659	-0.301975800117093	0.335922403014263	-0.898945105796563	0.368681900739285	0.999913822088121	ENSMUSG00000118640
Gm7582	57.7609970214096	0.175094386869804	0.37503885046545	0.46686999667501	0.640592892490924	0.999913822088121	ENSMUSG00000061852
Gm2389	13.5513595726158	0.296343030281313	0.542505755218998	0.546248638711096	0.584895036345415	0.999913822088121	ENSMUSG00000089976
Gm18342	68.7009408724095	0.295621675557085	0.295542780197947	1.00026695072397	0.317181336586218	0.999913822088121	ENSMUSG00000101279
A530032D15Rik	1583.33439716955	0.0454456375300765	0.302407737897449	0.150279347499659	0.880544226250285	0.999913822088121	ENSMUSG00000089844
Gm10553	119.620242132148	0.0558769271507391	0.196400838089909	0.284504525001871	0.776023766804936	0.999913822088121	ENSMUSG00000073631
A530040E14Rik	1740.61046355991	0.0271902369859732	0.202595392403626	0.134209552662494	0.893236872321465	0.999913822088121	ENSMUSG00000072109
Gm16038	2.57289244812993	0.124977605403192	0.917767782143659	0.136175629429133	0.891682440580443	0.999913822088121	ENSMUSG00000090128
Gm7592	37.5786954901053	-0.367609183248462	0.388947907579575	-0.945137320666142	0.344588774112937	0.999913822088121	ENSMUSG00000090186
Gm6264	283.381612955511	0.169290507510051	0.174458602267051	0.9703763833377	0.331858916103432	0.999913822088121	ENSMUSG00000089716
ENSMUSG00000118618	3.41833154522319	-0.754411204059787	1.12727786477694	-0.66923269553338	0.503347052755374	0.999913822088121	ENSMUSG00000118618
Gm7609	68.4895560866061	0.0251046709730171	0.281159004227345	0.0892899412629781	0.928851487848847	0.999913822088121	ENSMUSG00000079457
Gm16028	4.59031483196036	0.622477214469491	0.634974761039271	0.980318042012685	0.326929151546888	0.999913822088121	ENSMUSG00000090252
Gm16026	150.259585269755	0.103866483122556	0.172741145933831	0.601283976443817	0.547650860180827	0.999913822088121	ENSMUSG00000079455
Gm2619	41.6259378093275	0.0874757396148885	0.232970282523813	0.375480248670545	0.707303332998994	0.999913822088121	ENSMUSG00000091199
Gm16025	2.53273841026889	-1.43551091223593	0.817499803039518	-1.75597707412112	0.0790923232164237	0.999913822088121	ENSMUSG00000089652
Gm7281	2.57298049539083	0.391858637405095	0.92432444968209	0.423940573615542	0.671609153096697	0.999913822088121	ENSMUSG00000089937
ENSMUSG00000118591	53.0616208722087	-0.263358122623019	0.324571872694085	-0.811401556262512	0.417135105720979	0.999913822088121	ENSMUSG00000118591
Gm2427	245.134351609846	0.0971803292647412	0.111158039367499	0.8742537185588	0.381980097466292	0.999913822088121	ENSMUSG00000101751
Gm16092	10.0035488514496	0.243832244995588	0.386491781534074	0.630885976482506	0.528115081802687	0.999913822088121	ENSMUSG00000089714
ENSMUSG00000118607	309.002363172413	0.229552147366302	0.25207801549674	0.910639299162807	0.36248545676929	0.999913822088121	ENSMUSG00000118607
ENSMUSG00000118632	2.12667517935819	-0.808575308103648	0.926057155453022	-0.873137584805008	0.38258808998432	0.999913822088121	ENSMUSG00000118632
ENSMUSG00000094127	2.74831879872142	-0.815653356681833	1.93817920543944	-0.420834850767528	0.673875681032936	0.999913822088121	ENSMUSG00000094127
Sp110	10031.2313044828	0.171310412700686	0.127007017346728	1.34882635841302	0.177392746270182	0.999913822088121	ENSMUSG00000070034
Gm16094	388.047728429851	0.152617924879921	0.162669924400437	0.938206158528903	0.348138474080678	0.999913822088121	ENSMUSG00000090103
Sp140	8294.60183074027	0.0311009612044671	0.159992905668918	0.194389626680236	0.84587081171385	0.999913822088121	ENSMUSG00000070031
Gm10552	178.342122027428	-0.0330169053646728	0.154826390754882	-0.21325114667915	0.831131076353404	0.999913822088121	ENSMUSG00000073628
Gm17017	34.4257128853839	0.270632902591962	0.358694322064586	0.75449452624241	0.450552330944614	0.999913822088121	ENSMUSG00000090246
Sp100	7522.89605660465	0.0742456341779789	0.0877309961619405	0.846287371921899	0.397392450797402	0.999913822088121	ENSMUSG00000026222
A630001G21Rik	2808.91701825093	0.0746742095972518	0.0630551015260173	1.18426912002418	0.236306548567378	0.999913822088121	ENSMUSG00000052760
Cab39	6880.68366383778	-0.031916874782441	0.175966884152381	-0.181380007585985	0.85606931024011	0.999913822088121	ENSMUSG00000036707
Itm2c	452.067960396209	0.0047134678223007	0.154750888828466	0.0304584216477447	0.975701452701871	0.999913822088121	ENSMUSG00000026223
Gm28884	1.01484580243721	0.384490796797843	1.20002559910119	0.320402162325391	0.748663486581897	0.999913822088121	ENSMUSG00000099767
Gpr55	210.044306032205	0.365786039839502	0.117016908122628	3.12592466941765	0.00177246948730787	0.999913822088121	ENSMUSG00000049608
Gm28100	2.44645601448712	0.355384386579264	0.824436791112947	0.43106323057164	0.666422395271431	0.999913822088121	ENSMUSG00000100108
Gm18180	120.461498747513	-0.182022655823807	0.288107472563422	-0.631787347284921	0.527525842519151	0.999913822088121	ENSMUSG00000099342
Htr2b	1.17534813998552	0.703349123163176	1.1535629516827	0.609718890622484	0.542048038635394	0.999913822088121	ENSMUSG00000026228
Gm37914	2.46512041921263	-0.237080864462801	0.784449317084574	-0.302225853601248	0.762479896879279	0.999913822088121	ENSMUSG00000103272
Armc9	194.406361991332	-0.119844207686211	0.205824765716686	-0.582263301837904	0.560389340472949	0.999913822088121	ENSMUSG00000062590
Gm16341	48.1031268247513	-0.166527084939267	0.284875148385103	-0.584561643524446	0.558842504862397	0.999913822088121	ENSMUSG00000087538
B3gnt7	536.104507066786	0.0125799369767722	0.207579445805059	0.0606029991456196	0.951675384943903	0.999913822088121	ENSMUSG00000079445
Ncl	317814.551037105	-0.135355113120165	0.169943274312646	-0.796472315057033	0.425757560758557	0.999913822088121	ENSMUSG00000026234
C130036L24Rik	39.2716492068924	-0.297492718640301	0.289744757870742	-1.02674064175137	0.304542606487966	0.999913822088121	ENSMUSG00000073627
Ptma	191974.746511265	0.0388216512822388	0.129144991191049	0.300605164197258	0.763715593047334	0.999913822088121	ENSMUSG00000026238
Pde6d	242.947830213068	-0.113772025292148	0.143414700771952	-0.793307971077949	0.427598413819955	0.999913822088121	ENSMUSG00000026239
ENSMUSG00000102927	1.30660539671517	1.38509493530067	1.12445121688872	1.23179637719912	0.218025156963409	0.999913822088121	ENSMUSG00000102927
Cops7b	507.845725415021	-0.0485029444123692	0.121060109253862	-0.400651748220867	0.688676540563299	0.999913822088121	ENSMUSG00000026240
Dis3l2	554.759803959311	-0.0634627225090856	0.104670447136525	-0.606309844327968	0.544309022777837	0.999913822088121	ENSMUSG00000053333
Gm37485	10.9138494559788	0.218586553517384	0.656558567748147	0.332927729916143	0.739188836904509	0.999913822088121	ENSMUSG00000104121
Gm38142	0.738281736075068	0.149759645200868	2.06241698004324	0.0726136599194056	0.94211355637375	0.999913822088121	ENSMUSG00000102383
ENSMUSG00000102293	0.837159541456629	0.899296241778773	2.54910526504565	0.352788978199638	0.724246647302816	0.999913822088121	ENSMUSG00000102293
Gm38021	5.76899162508427	-0.950988243444751	1.28185999622832	-0.741881520792357	0.458159122928233	0.999913822088121	ENSMUSG00000102649
Gm6136	59865.4190209181	0.14856399121235	0.229155041746578	0.648312121260883	0.516783095753453	0.999913822088121	ENSMUSG00000084106
ENSMUSG00000099401	1.33506093261275	0.215815110457752	2.55658842138181	0.0844152733591378	0.932726264244786	0.999913822088121	ENSMUSG00000099401
ENSMUSG00000102956	4.38042345186936	0.343762001836077	1.80322550753869	0.190637277699834	0.848809782379854	0.999913822088121	ENSMUSG00000102956
Gm29371	3.26769461557995	-0.114828702257636	0.85599737325451	-0.13414609185196	0.893287052964812	0.999913822088121	ENSMUSG00000101625
Chrng	1.0499023727212	0.509112708620353	1.20454020828422	0.422661448010563	0.672542287010506	0.999913822088121	ENSMUSG00000026253
Eif4e2	4472.02733718153	0.0530874984173473	0.223562661524511	0.237461381320721	0.812298875697239	0.999913822088121	ENSMUSG00000026254
Gigyf2	2841.26639261696	-0.235185695530002	0.226348971646296	-1.03904026521276	0.29878601022568	0.999913822088121	ENSMUSG00000048000
Gm6153	73.44842111477	-0.182174064868887	0.246651614270504	-0.738588577284138	0.460156862500134	0.999913822088121	ENSMUSG00000090994
Inpp5d	2611.62281881633	-0.100406473743912	0.234199695830257	-0.428721623177021	0.668125822649329	0.999913822088121	ENSMUSG00000026288
Atg16l1	584.892733185854	-0.0649882162471949	0.149403938460003	-0.434983287034251	0.663574558685913	0.999913822088121	ENSMUSG00000026289
ENSMUSG00000089281	1.07291588728289	-0.291629921582713	1.33251754338283	-0.218856346793274	0.826761952283687	0.999913822088121	ENSMUSG00000089281
Sag	9.28821434466066	0.247268271518256	0.621296955988066	0.397987257357504	0.690639578733199	0.999913822088121	ENSMUSG00000056055
Dgkd	2129.03167657052	-0.0542183223872611	0.124970062000495	-0.433850488023655	0.664397015879831	0.999913822088121	ENSMUSG00000070738
Gm19582	2.37920176328344	0.171517773523911	0.770173544125176	0.222700162622094	0.823768874786079	0.999913822088121	ENSMUSG00000101942
Usp40	343.282054806686	-0.0761588619620148	0.15084552982224	-0.504879806857798	0.61364325784517	0.999913822088121	ENSMUSG00000005501
Ugt1a7c	1.16877974228894	-1.10044116992122	1.32461502653486	-0.830763012556132	0.406107521392976	0.999913822088121	ENSMUSG00000090124
Dnajb3	13.0298698522624	-0.0475740828775682	0.370840841057698	-0.128287064450289	0.897921801591643	0.999913822088121	ENSMUSG00000081984
Mroh2a	137.266831339945	0.0281601459021516	0.171324392997474	0.164367405069789	0.869441921547725	0.999913822088121	ENSMUSG00000079429
Hjurp	3997.09965825499	-0.0642772453892696	0.244161688432947	-0.263256884410519	0.79235258910481	0.999913822088121	ENSMUSG00000044783
Glrp1	10.0234401775865	-0.50019399169518	0.582869652117762	-0.858157548394921	0.390805473551588	0.999913822088121	ENSMUSG00000062310
Arl4c	140.082115004855	0.417633828087785	0.2690385136253	1.55231986104948	0.12058570797235	0.999913822088121	ENSMUSG00000049866
Sh3bp4	14.0302489765935	-0.404801468013501	0.335439546386081	-1.20677920172115	0.227517187814419	0.999913822088121	ENSMUSG00000036206
Gm38312	2.06105969858897	-0.345340094215529	0.843833180360646	-0.409251617799544	0.682355017461733	0.999913822088121	ENSMUSG00000102700
Gm5259	1.96706538789957	-1.7349558838741	1.11898740060804	-1.55046954320606	0.121028858187071	0.999913822088121	ENSMUSG00000102083
Agap1	3.85737207487923	1.1451744547705	0.676709142655176	1.6922698137005	0.0905945406190087	0.999913822088121	ENSMUSG00000055013
Ackr3	292.278297381153	0.186379879708378	0.177824223372163	1.04811299705951	0.294586548842694	0.999913822088121	ENSMUSG00000044337
ENSMUSG00000101028	1.72943182582282	-0.263955207177658	1.33756483105299	-0.197340122175507	0.843561383667778	0.999913822088121	ENSMUSG00000101028
Cops8	1189.29022194612	-0.0432290167515971	0.171412432085657	-0.252193007389307	0.800891882732243	0.999913822088121	ENSMUSG00000034432
ENSMUSG00000026304	5.34688694112625	-0.0965069641811409	0.579806910884397	-0.166446729712028	0.867805401814752	0.999913822088121	ENSMUSG00000026304
Lrrfip1	4093.95597242863	-0.0357629842489439	0.275825175591578	-0.129658158187486	0.896836887969666	0.999913822088121	ENSMUSG00000026305
Rbm44	42.3979811628171	0.217664610427637	0.484508785379181	0.449248015714082	0.653252753497829	0.999913822088121	ENSMUSG00000070732
Gm7776	1.06771138460348	0.200016382755494	1.16749511170358	0.17132095950589	0.863971400796727	0.999913822088121	ENSMUSG00000100018
Ube2f	905.083340246829	-0.0072231611076101	0.139606243864099	-0.0517395276005102	0.958736240932609	0.999913822088121	ENSMUSG00000034343
Gm7785	10.3869977236983	-0.18881546105841	0.390167533123533	-0.483934323152993	0.628432480421214	0.999913822088121	ENSMUSG00000083064
Scly	377.068744170348	-0.0542444112738747	0.11590796955103	-0.467995526830387	0.639787788568243	0.999913822088121	ENSMUSG00000026307
Gm17090	1.95008481887653	0.814957984808412	1.32371139535483	0.615661380319202	0.538118031216324	0.999913822088121	ENSMUSG00000090322
Erfe	5.96249753399357	-0.438272919722273	0.502664304794158	-0.871899825673411	0.383263028810182	0.999913822088121	ENSMUSG00000047443
Ilkap	4016.72324883677	0.0639026997365784	0.166896680585293	0.382887781305638	0.701802971389284	0.999913822088121	ENSMUSG00000026309
1700020N18Rik	2.34395854058163	-0.955762174550908	0.848608856712616	-1.12626938428782	0.260051512545087	0.999913822088121	ENSMUSG00000100253
Hes6	367.162658437813	0.0072290594500976	0.265468439655432	0.0272313328826608	0.978275224940849	0.999913822088121	ENSMUSG00000067071
Per2	186.424553791881	-0.181100222333026	0.342141382008715	-0.529313996657713	0.596587647659193	0.999913822088121	ENSMUSG00000055866
ENSMUSG00000101958	1.21521595487711	2.09034043558113	2.5111179963722	0.832434174180995	0.405163919127354	0.999913822088121	ENSMUSG00000101958
Traf3ip1	572.29893422548	-0.0521746567458227	0.150248325529481	-0.347256161171562	0.728398882216235	0.999913822088121	ENSMUSG00000034292
Asb1	169.633329882408	0.0225143425214628	0.108476636274003	0.207550153607211	0.835580228366237	0.999913822088121	ENSMUSG00000026311
Hdac4	313.054884038187	-0.0641564623968144	0.126312073281017	-0.507920270250654	0.611509258604433	0.999913822088121	ENSMUSG00000026313
Ndufa10	3775.87455595526	-0.00796372390979955	0.219249061651164	-0.0363227274489787	0.971025028011407	0.999913822088121	ENSMUSG00000026260
Cops9	282.716225842842	-0.368976734269506	0.51394335910444	-0.717932682139249	0.472798795240361	0.999913822088121	ENSMUSG00000073616
ENSMUSG00000044055	1.70701754400047	-0.433728627150878	0.823578791297128	-0.526638898104405	0.598444374342768	0.999913822088121	ENSMUSG00000044055
Gpc1	0.96244244472362	1.06102453140504	1.2504869855574	0.848489063588371	0.396165660555888	0.999913822088121	ENSMUSG00000034220
Ankmy1	2.05612344868541	-0.756678474674924	1.02513788511206	-0.738123608213161	0.46043933880564	0.999913822088121	ENSMUSG00000034212
Dusp28	53.3526491505545	-0.143806730620837	0.228012836743787	-0.630695765530205	0.52823946832296	0.999913822088121	ENSMUSG00000047067
5033417F24Rik	1.96166749999241	-0.823207421510214	1.05589517802688	-0.779629871071591	0.435608768228504	0.999913822088121	ENSMUSG00000097251
Rnpepl1	521.074289617248	-0.0136078461273204	0.230846089465812	-0.0589477004302286	0.952993764630716	0.999913822088121	ENSMUSG00000026269
9430060I03Rik	2.47390261213832	-1.29773964626307	0.909918299420258	-1.42621557022197	0.153806126588363	0.999913822088121	ENSMUSG00000100632
Capn10	193.72159065407	-0.0543646051512476	0.177093720032365	-0.306982117385711	0.758856983731956	0.999913822088121	ENSMUSG00000026270
Sned1	10.369452152128	-0.0716376501515318	0.347159568929437	-0.206353667198189	0.83651466011761	0.999913822088121	ENSMUSG00000047793
Mterf4	519.270913128534	0.0831749235028847	0.278363483842577	0.298799692958013	0.765092885227087	0.999913822088121	ENSMUSG00000026273
Gm28535	2.87960378167907	-0.656725982751654	0.725405145397595	-0.905323027991071	0.365294280217413	0.999913822088121	ENSMUSG00000101172
Gm7867	13.7150296300849	0.117837234319503	0.545574445058659	0.215987452100754	0.828997528501654	0.999913822088121	ENSMUSG00000100351
Pask	408.048052150198	-0.127199163181364	0.153253917018781	-0.829989638475446	0.406544641972962	0.999913822088121	ENSMUSG00000026274
Ppp1r7	2511.4385499004	0.0549419821248327	0.0785841286619085	0.699148582040134	0.484459180076929	0.999913822088121	ENSMUSG00000026275
ENSMUSG00000064389	0.999437779615311	1.66087167194749	1.36789503142419	1.21418064529284	0.224678749688674	0.999913822088121	ENSMUSG00000064389
Hdlbp	9093.58206892241	-0.126123175465227	0.337550297484203	-0.373642613871876	0.708670225208439	0.999913822088121	ENSMUSG00000034088
Gm17415	1.50685107735826	-0.192708488906037	0.964890913521464	-0.199720492965084	0.841699185596877	0.999913822088121	ENSMUSG00000090489
Septin2	60.1324643475678	-0.0102508255780622	0.218700205026254	-0.0468715865027729	0.962615573881909	0.999913822088121	ENSMUSG00000026276
Farp2	12.3528009563423	-0.339360933092053	0.463309381544516	-0.732471533299711	0.463880811526228	0.999913822088121	ENSMUSG00000034066
Stk25	530.831359195215	0.0399520838222645	0.115146811742561	0.346966478859937	0.728616502201625	0.999913822088121	ENSMUSG00000026277
ENSMUSG00000026278	1.29879188735463	-0.0379622428553768	1.27851000301382	-0.0296925661636504	0.976312240651399	0.999913822088121	ENSMUSG00000026278
Thap4	326.668201511106	0.0292916191179834	0.136919895608728	0.213932525932457	0.830599675334759	0.999913822088121	ENSMUSG00000026279
Gm10550	2.20940458427414	1.6124357529542	0.928525553486716	1.73655506506991	0.0824657368366222	0.999913822088121	ENSMUSG00000101952
Atg4b	513.378143209729	-0.0688969954613212	0.087627292866465	-0.786250415909951	0.431720795101304	0.999913822088121	ENSMUSG00000026280
Dtymk	1410.86857439278	-0.0441647678350762	0.207069368181571	-0.213284892028791	0.831104756865685	0.999913822088121	ENSMUSG00000026281
Ing5	880.970554690217	-0.0735267836764795	0.0749517131867133	-0.980988699928924	0.326598314044746	0.999913822088121	ENSMUSG00000026283
D2hgdh	230.506528625854	-0.0857060283985244	0.248113662737048	-0.34543050734516	0.729770745471911	0.999913822088121	ENSMUSG00000073609
Gm18666	46.016283930769	0.152385664603189	0.604374570071896	0.252137783667935	0.800934566023998	0.999913822088121	ENSMUSG00000101660
Gm7889	10.7886178561549	-0.0709167443684747	0.701752591412442	-0.101056619150829	0.919505514590719	0.999913822088121	ENSMUSG00000099624
Pdcd1	36.712710094218	0.558469184590046	0.212228364624205	2.63145402632176	0.00850203692160532	0.999913822088121	ENSMUSG00000026285
Gm7895	111.854456177723	-0.0729866073225089	0.283580983724391	-0.257374829454163	0.796889431733984	0.999913822088121	ENSMUSG00000100347
Fam174a	626.959175114614	0.0337840130033502	0.184810124218973	0.182803908314682	0.854951881897318	0.999913822088121	ENSMUSG00000051185
BC055308	14.6460943281115	-0.681493164554431	0.810939148433087	-0.840375219116288	0.400698038962755	0.999913822088121	ENSMUSG00000103973
Gm15427	3596.04231788951	-0.00618621083986786	0.318297744440416	-0.0194352958760155	0.984493853683354	0.999913822088121	ENSMUSG00000081051
St8sia4	2413.99824411474	0.0223384650747032	0.152092250808145	0.146874445976092	0.883231122309098	0.999913822088121	ENSMUSG00000040710
Gm37642	5.14373300773509	-1.42346676165292	1.21144559517203	-1.17501501291173	0.239988709563963	0.999913822088121	ENSMUSG00000103197
Gm22360	5.65940658524053	0.625046029854563	0.73345676388703	0.85219205906844	0.394107503322953	0.999913822088121	ENSMUSG00000095955
Gm28901	11.8324650626063	-0.516953164750293	0.460704070270542	-1.12209376497742	0.261822574635561	0.999913822088121	ENSMUSG00000100454
Gm6430	5815.75498746314	-0.000112197426340201	0.307622976448096	-0.000364723817562866	0.999708992503461	0.999913822088121	ENSMUSG00000044757
ENSMUSG00000101348	0.808599625583659	-0.636228116017524	1.23468032268611	-0.515297850243031	0.606344900957318	0.999913822088121	ENSMUSG00000101348
D1Ertd622e	1381.84456786247	0.0277638934430327	0.115558467347166	0.240258408409167	0.810129936032682	0.999913822088121	ENSMUSG00000044768
Ppip5k2	2371.38358228339	-0.130267951877425	0.12531430303472	-1.03952979606272	0.298558408008421	0.999913822088121	ENSMUSG00000040648
Gin1	353.745480921073	0.040335058120976	0.122665359424083	0.328821912806926	0.742290299246299	0.999913822088121	ENSMUSG00000026333
Pam	23.6457853610638	0.0970604805007785	0.310260494862694	0.312835446690474	0.754405683494923	0.999913822088121	ENSMUSG00000026335
Gm3531	4513.70673301586	-0.00331041888811907	0.3197193516277	-0.0103541398769441	0.991738739264556	0.999913822088121	ENSMUSG00000089782
ENSMUSG00000089706	2.87045972838635	0.0895295909803107	0.704693978763682	0.127047475469255	0.898902822973402	0.999913822088121	ENSMUSG00000089706
1810006J02Rik	2.16525381084767	-0.706488532139994	0.855298505828618	-0.826013990817795	0.408796155357221	0.999913822088121	ENSMUSG00000100182
Gm29462	3.55997293059097	0.296251910181235	0.682382715061368	0.434143338690214	0.664184355848682	0.999913822088121	ENSMUSG00000099634
Gm3555	9.32206962842029	0.107830719444447	0.527777808179446	0.204310825073161	0.838110611205624	0.999913822088121	ENSMUSG00000089791
Gm7967	32.6025986278123	-0.301731622542609	0.353022375320052	-0.854709626462224	0.392711919944228	0.999913822088121	ENSMUSG00000100009
Prdx2-ps1	15.6638447348537	0.427158550274003	0.453155255562754	0.94263179126883	0.345869272849249	0.999913822088121	ENSMUSG00000082431
ENSMUSG00000104104	2.25528605346421	1.5985407238874	1.86654951315743	0.856414851371038	0.391768352792859	0.999913822088121	ENSMUSG00000104104
Gm29668	2.74116843974361	0.0150340495494577	0.760749917338645	0.0197621441774872	0.984233116551701	0.999913822088121	ENSMUSG00000099835
Gm29667	18.089106055738	-0.29718967843445	0.465240645150494	-0.638787005246105	0.522961503014235	0.999913822088121	ENSMUSG00000100794
ENSMUSG00000100349	3.15090650335153	0.00372570436459207	0.771984475389583	0.00482613897476615	0.996149313171872	0.999913822088121	ENSMUSG00000100349
Gm28187	23.6860799820435	0.0723436685762451	0.314774571652461	0.229826914532725	0.818226269695976	0.999913822088121	ENSMUSG00000099375
ENSMUSG00000099989	1.39901886499935	0.12384617100283	1.36654058598477	0.0906275102788719	0.92778857183634	0.999913822088121	ENSMUSG00000099989
ENSMUSG00000099801	0.80659493714681	0.386163838903148	2.54734840892749	0.151594433470424	0.879506824111115	0.999913822088121	ENSMUSG00000099801
ENSMUSG00000047496	1.09306653991997	-0.554450530545972	1.66157362220548	-0.333690017183846	0.738613483367044	0.999913822088121	ENSMUSG00000047496
Capza1-ps1	1553.71641128023	-0.0182172102673667	0.247442984321113	-0.0736218499681759	0.941311284557466	0.999913822088121	ENSMUSG00000067017
Pign	512.508170182662	-0.0311513079799743	0.221363076697627	-0.14072495036074	0.888087233700203	0.999913822088121	ENSMUSG00000056536
Relch	634.212700367716	-0.104771943639575	0.122435509983444	-0.855731671749006	0.392146217321813	0.999913822088121	ENSMUSG00000026319
Gm37566	5.12822445501891	0.132945873207794	1.05198949633472	0.126375665984306	0.899434563433617	0.999913822088121	ENSMUSG00000104044
Gm10193	7.80053376226261	0.119268655401768	0.461104772123309	0.258658471159507	0.795898764502826	0.999913822088121	ENSMUSG00000101330
Gm7160	54.5739300376649	0.0286412021211041	0.188593393524573	0.151867473116826	0.879291463364606	0.999913822088121	ENSMUSG00000099843
Zcchc2	1929.37059072514	0.0130718635173309	0.0605853727249544	0.215759397514556	0.829175298930265	0.999913822088121	ENSMUSG00000038866
ENSMUSG00000101583	1.58147332280545	-0.204891349038389	0.890611851724417	-0.230056840857973	0.818047601408455	0.999913822088121	ENSMUSG00000101583
Phlpp1	1060.82222530511	-0.0580490131250269	0.254083395620928	-0.228464410211328	0.819285221045969	0.999913822088121	ENSMUSG00000044340
Gm6651	3.32636192667279	-0.0846278055688592	0.880869223465847	-0.0960730643260355	0.923462543883684	0.999913822088121	ENSMUSG00000099604
Bcl2	1644.51037038458	-0.0865041317498852	0.111976146919157	-0.772522846426734	0.439804820863632	0.999913822088121	ENSMUSG00000057329
D630008O14Rik	2.50192542696719	-0.668948124222784	1.06502934229223	-0.62810299928735	0.529936468414366	0.999913822088121	ENSMUSG00000054006
Gm37053	2.08897728180057	1.99341411450097	1.46891067200878	1.35706966562842	0.174759075872977	0.999913822088121	ENSMUSG00000103348
Kdsr	283.142723605862	0.0844108944619283	0.127534021807639	0.661869619302416	0.508054783652074	0.999913822088121	ENSMUSG00000009905
Vps4b	2026.11403703419	-0.0304108467028828	0.239775462944795	-0.126830520226686	0.899074539148262	0.999913822088121	ENSMUSG00000009907
Serpinb7	1.29387949234983	0.368872082363025	1.01858639049546	0.36214118488624	0.717246528287018	0.999913822088121	ENSMUSG00000067001
Serpinb8	1.58199453001058	1.47210916819721	1.85284935409805	0.794510986519903	0.426898015608435	0.999913822088121	ENSMUSG00000026315
Gm8141	0.936508340062605	2.76329845487278	1.21451650516871	2.27522511477843	0.0228924290114753	0.999913822088121	ENSMUSG00000100025
Gm8173	6.58638155871296	0.47142146491941	0.5015575159639	0.939915064403781	0.347261129501039	0.999913822088121	ENSMUSG00000100555
Dsel	51.8205097927956	-0.0682428574576402	0.295353372537442	-0.231054945712492	0.817272116180881	0.999913822088121	ENSMUSG00000038702
Gm6028	1.26378900041433	0.191481462938085	1.51537852806219	0.126358833382009	0.899447887100586	0.999913822088121	ENSMUSG00000101875
Gm29106	4.95796676404652	-0.153497929918002	0.57119165825555	-0.268732793449387	0.788135314228252	0.999913822088121	ENSMUSG00000102030
Tsn	3607.051162495	-0.0440606979045898	0.175562926038991	-0.250968122363171	0.801838755243998	0.999913822088121	ENSMUSG00000026374
Nifk	5089.96786929927	0.0171067330413178	0.109418102946891	0.156342804166701	0.875762818301709	0.999913822088121	ENSMUSG00000026377
Clasp1	1952.19532887355	-0.0743494529566928	0.24968608537866	-0.297771711402894	0.76587740669002	0.999913822088121	ENSMUSG00000064302
2900060B14Rik	3.27153823124544	-1.06522108093056	0.791820152931902	-1.34528159833559	0.178534313797671	0.999913822088121	ENSMUSG00000107722
Tfcp2l1	2.9909669633403	-0.690101426604032	0.969506413682482	-0.711806974007336	0.476584313531463	0.999913822088121	ENSMUSG00000026380
Ralb	710.652493360105	-0.0632083375866777	0.284431263927455	-0.22222710933352	0.82413709149464	0.999913822088121	ENSMUSG00000004451
Gm27184	1.29229130367337	0.688910039856155	1.74027820014958	0.395862017806661	0.69220682236941	0.999913822088121	ENSMUSG00000098447
Tmem185b	171.897274815329	-0.0734376938044265	0.175248520957117	-0.419048865025209	0.675180420599855	0.999913822088121	ENSMUSG00000098923
Epb41l5	74.5648419959631	0.0888200663339676	0.323882619423626	0.27423535876062	0.783903756931017	0.999913822088121	ENSMUSG00000026383
Ptpn4	591.729866683012	-0.0733433335719184	0.228129493328602	-0.321498691386972	0.747832503791089	0.999913822088121	ENSMUSG00000026384
Gm3851	47.2149436423863	-0.186556714210718	0.180199988520175	-1.03527594947561	0.300540058338377	0.999913822088121	ENSMUSG00000091876
Tmem177	167.227935088569	-0.0410059833942676	0.239750924873103	-0.171035767290456	0.864195641719301	0.999913822088121	ENSMUSG00000036975
Dbi	4608.27238305536	-0.0906589164125695	0.443222130829202	-0.204545103023083	0.837927549830544	0.999913822088121	ENSMUSG00000026385
3110009E18Rik	56.8927333831891	-0.00401373427172748	0.338777192130432	-0.0118477110176359	0.990547115446179	0.999913822088121	ENSMUSG00000026388
Steap3	32.4263558435176	-0.342674972870116	0.268025643748399	-1.27851562289985	0.201067679774567	0.999913822088121	ENSMUSG00000026389
Marco	4.67526371386133	1.79844264616939	1.0216276487199	1.76036998256932	0.0783450954444455	0.999913822088121	ENSMUSG00000026390
Insig2	307.321817779964	0.107743030504695	0.165485735861905	0.651071404695601	0.515000394465405	0.999913822088121	ENSMUSG00000003721
Gm37174	14.8140044001087	0.351831388751938	0.404486088644273	0.869823211797423	0.384397024420666	0.999913822088121	ENSMUSG00000104253
Ccdc93	594.057692021556	-0.119844715855345	0.19791030539086	-0.605550659015251	0.544813175276282	0.999913822088121	ENSMUSG00000026339
Ddx18	5508.27427236329	-0.181881917364596	0.262628955065954	-0.692543277716352	0.488596217536822	0.999913822088121	ENSMUSG00000001674
Gm28911	187.94487356829	0.535025538232341	0.469580060086413	1.13937022396966	0.254548769822188	0.999913822088121	ENSMUSG00000100405
ENSMUSG00000036815	1.01328960095759	0.197854371509683	2.05069431985269	0.0964816499437596	0.923138047153842	0.999913822088121	ENSMUSG00000036815
ENSMUSG00000102240	0.918101534538367	0.580635414359452	2.11820145499627	0.274117182286835	0.783994569834193	0.999913822088121	ENSMUSG00000102240
Actr3	33033.6188512541	-0.0539775471778553	0.210367998240094	-0.256586304140474	0.797498148833394	0.999913822088121	ENSMUSG00000026341
Slc35f5	114.03984283285	0.134928117585695	0.200435302417056	0.673175413505464	0.500835700949723	0.999913822088121	ENSMUSG00000026342
ENSMUSG00000049690	1.7333035824368	0.114171684593081	1.52619185750397	0.0748082123697113	0.940367307603468	0.999913822088121	ENSMUSG00000049690
Mgat5	391.619596553073	0.0971514659291597	0.227561523042605	0.426923957223518	0.669434715330764	0.999913822088121	ENSMUSG00000036155
Gm8451	886.774194215226	0.161827059874602	0.43573622159483	0.371387669545354	0.710348808205262	0.999913822088121	ENSMUSG00000099471
Tmem163	21.2613647343456	0.281898104199962	0.250412749942706	1.12573383050368	0.260278199534059	0.999913822088121	ENSMUSG00000026347
Ccnt2	1189.33911154537	0.0588350404799562	0.115958259795874	0.507381195470906	0.611887377356165	0.999913822088121	ENSMUSG00000026349
Map3k19	15.188520767746	0.190124261315976	0.375535992045562	0.506274406030592	0.612664027595618	0.999913822088121	ENSMUSG00000051590
Rab3gap1	1850.21182923253	-0.101589608125046	0.291784320089413	-0.348166783238782	0.727714932131551	0.999913822088121	ENSMUSG00000036104
Zranb3	185.658749925846	-0.108063030051573	0.189782051688432	-0.569405953250951	0.569080677682447	0.999913822088121	ENSMUSG00000036086
ENSMUSG00000099760	5.57741081499822	-1.3934202124063	0.845091354539021	-1.64883974368236	0.0991804703616256	0.999913822088121	ENSMUSG00000099760
Gm38248	4.41998570734323	-0.700603334433314	0.669845215665523	-1.04591824804963	0.295598778524507	0.999913822088121	ENSMUSG00000104164
Rpl28-ps1	2335.09305499867	0.0451203919819942	0.357546393486238	0.126194510150278	0.899577956891635	0.999913822088121	ENSMUSG00000058603
R3hdm1	1535.10961242377	-0.140007683710717	0.305899245574081	-0.457692151047853	0.647173627798859	0.999913822088121	ENSMUSG00000056211
ENSMUSG00000102179	3.53990062888623	0.862517216814102	1.68096938972358	0.51310703341001	0.607876451857209	0.999913822088121	ENSMUSG00000102179
Ubxn4	6120.47702810637	-0.0764150146613233	0.171843624263425	-0.444677624723417	0.656552741480132	0.999913822088121	ENSMUSG00000026353
Lct	5.60156145503701	-0.855532319955159	0.627372402286361	-1.36367541325902	0.172669745551996	0.999913822088121	ENSMUSG00000026354
Mcm6	10030.3208932054	-0.0029705283743731	0.114861148649239	-0.0258619072619974	0.979367483477735	0.999913822088121	ENSMUSG00000026355
Dars	6939.61615264228	-0.114057528631708	0.205132549288141	-0.556018676838535	0.578198087058556	0.999913822088121	ENSMUSG00000026356
Gm6170	1309.86993974489	0.160013153535163	0.28232340144451	0.566772547781921	0.570868724064414	0.999913822088121	ENSMUSG00000100078
Cxcr4	502.050380979333	0.293391800135758	0.367894532746486	0.797488883418478	0.425167156505786	0.999913822088121	ENSMUSG00000045382
Gm15790	26.6215927435349	-0.216276971728247	0.314235925657626	-0.688263034456124	0.491287155541277	0.999913822088121	ENSMUSG00000089648
Rpl31-ps9	809.795437905452	0.18625602781496	0.3086470334909	0.603459640315811	0.54620295693812	0.999913822088121	ENSMUSG00000094122
Cd55b	14.8257591509753	-0.108398423359984	0.488214181901303	-0.222030468139694	0.824290165081151	0.999913822088121	ENSMUSG00000026401
Cd55os	9.42395051555509	-0.251137149758293	0.366105766066113	-0.685968845715863	0.492732754391552	0.999913822088121	ENSMUSG00000087691
Gm15675	30.795422180634	0.217844164037021	0.243352617687367	0.895179045564585	0.370691384335723	0.999913822088121	ENSMUSG00000086825
Cd55	458.875818219773	-0.0691171350837342	0.177640042507976	-0.38908533294587	0.697213022946172	0.999913822088121	ENSMUSG00000026399
Gm37109	2.09925337777844	1.72261715422763	1.84376507289921	0.934293191441642	0.350152675449298	0.999913822088121	ENSMUSG00000102139
ENSMUSG00000026405	7.64368072671573	0.531901463853241	0.562338654300829	0.94587391385102	0.344212900120525	0.999913822088121	ENSMUSG00000026405
Pfkfb2	38.9755968561924	-0.00636250631219719	0.233206355576944	-0.0272827311951109	0.978234230252143	0.999913822088121	ENSMUSG00000026409
Yod1	424.881248004569	0.0241859399677412	0.20915053894958	0.115638908172126	0.907938725482846	0.999913822088121	ENSMUSG00000046404
ENSMUSG00000104515	7.68433721108587	-0.253947980324627	0.98078290496341	-0.258923742491312	0.795694078845809	0.999913822088121	ENSMUSG00000104515
AA986860	15.2250149974914	0.0289152742808244	0.344044320385566	0.0840452016426819	0.933020493160825	0.999913822088121	ENSMUSG00000042510
ENSMUSG00000100106	0.971686121836221	2.21575965262353	1.79812140350004	1.23226365489591	0.21785061182298	0.999913822088121	ENSMUSG00000100106
Fcamr	6.6788081796104	-0.0713479731185591	0.622032743179764	-0.114701314200658	0.908681872223707	0.999913822088121	ENSMUSG00000026415
Gm15848	17.3813953036806	-0.373426263096573	0.449448934465441	-0.830853595282662	0.406056341283653	0.999913822088121	ENSMUSG00000086706
Fcmr	450.751033060942	0.00337124807397962	0.135017370614588	0.0249689951643553	0.980079694169271	0.999913822088121	ENSMUSG00000042474
Mapkapk2	2905.96642420343	-0.0941319254573084	0.195165621538369	-0.482318170153765	0.629579941463365	0.999913822088121	ENSMUSG00000016528
Dyrk3	94.9852951792448	0.0806499849361441	0.189059134639217	0.426586026060308	0.669680877599534	0.999913822088121	ENSMUSG00000016526
Eif2d	847.971023319135	-0.0550830234991609	0.12125401590847	-0.454277931221189	0.649628798021179	0.999913822088121	ENSMUSG00000026427
Rassf5	1291.58394387733	-0.0227250731884338	0.20673949175824	-0.109921297547777	0.912471791891326	0.999913822088121	ENSMUSG00000026430
Ikbke	383.242627624048	0.0460198142621834	0.173008145339192	0.265997963113002	0.790240777732557	0.999913822088121	ENSMUSG00000042349
Gm28913	2.75545685874719	-0.0137689147562519	0.805786467813499	-0.0170875477638807	0.986366772908465	0.999913822088121	ENSMUSG00000102055
Srgap2	661.943972378085	0.0164118705688134	0.231157539473932	0.0709986384444287	0.943398839121744	0.999913822088121	ENSMUSG00000026425
Fam72a	388.858363487992	0.00877871199620866	0.155958072743715	0.0562889233097583	0.955111642763689	0.999913822088121	ENSMUSG00000055184
ENSMUSG00000026432	3.38963670778048	0.342565820224712	0.755431837501475	0.45347019177497	0.650210202872844	0.999913822088121	ENSMUSG00000026432
Gm8532	3.12891184725743	-0.115493040522344	0.929778288214904	-0.124215678066737	0.901144509074852	0.999913822088121	ENSMUSG00000095841
Ctse	32.2050659637186	-0.0487195562021193	0.380013218572276	-0.128204898727367	0.897986823440534	0.999913822088121	ENSMUSG00000004552
Slc26a9	0.793321226013398	-0.668185124854312	1.6865600436409	-0.396182233400864	0.691970596981546	0.999913822088121	ENSMUSG00000042268
Pm20d1	2.0342175997781	0.287158115764188	1.3764522390115	0.208621924993497	0.834743393497557	0.999913822088121	ENSMUSG00000042251
Slc41a1	213.776187541719	-0.173111295369857	0.297786256795935	-0.581327349463562	0.561019851292674	0.999913822088121	ENSMUSG00000013275
Rab29	302.089894305893	0.143499529265715	0.133531806230002	1.074646807507	0.282532887066393	0.999913822088121	ENSMUSG00000026433
Nucks1	12842.6165536449	-0.0776740665543137	0.350044436886392	-0.221897731742908	0.824393496326084	0.999913822088121	ENSMUSG00000026434
Gm38067	14.3149124796545	-0.101455777889671	0.359025169103004	-0.282586811791357	0.777493591110186	0.999913822088121	ENSMUSG00000103569
Elk4	1311.70070957334	0.0821264320500358	0.339891267640228	0.241625601682024	0.809070282518239	0.999913822088121	ENSMUSG00000026436
Mfsd4a	144.932506266414	-0.0768587150652582	0.356153704912768	-0.215802093323957	0.829142016529318	0.999913822088121	ENSMUSG00000059149
Gm37120	28.4016496600153	0.0437683756904748	0.395853186289586	0.110567193106932	0.911959564038577	0.999913822088121	ENSMUSG00000103966
Cdk18	4.42384306301147	0.164945809624563	0.618746499115409	0.26658059457367	0.789792098383613	0.999913822088121	ENSMUSG00000026437
Nuak2	241.318204435466	0.0664989869830511	0.123737756149096	0.537418723699208	0.590978412759248	0.999913822088121	ENSMUSG00000009772
F730311O21Rik	21.6740815076636	-0.120609138412241	0.391355041503247	-0.308183428400374	0.757942761427432	0.999913822088121	ENSMUSG00000100658
Tmcc2	2.87712090674309	0.233608909609827	0.717768242784024	0.325465652678812	0.744828673955358	0.999913822088121	ENSMUSG00000042066
Dstyk	58.493060969802	0.128008508341676	0.197363316903548	0.648593215547921	0.51660134189094	0.999913822088121	ENSMUSG00000042046
6030442K20Rik	12.4964779923679	-0.0775759916767896	0.322495588287076	-0.240549001271093	0.809904680634612	0.999913822088121	ENSMUSG00000097760
Rbbp5	1407.33003123063	-0.0558304763629239	0.301861057758057	-0.184954219592221	0.853264943447273	0.999913822088121	ENSMUSG00000026439
Tmem81	135.12081245713	0.0776109936513382	0.156030851491213	0.497407999184757	0.618901365815253	0.999913822088121	ENSMUSG00000048174
Mdm4	2675.23398892616	0.0875836834542059	0.161749757782912	0.541476442714392	0.588179230539204	0.999913822088121	ENSMUSG00000054387
Gm29257	99.2583123625024	-0.163763485492348	0.530001865999777	-0.308986620610156	0.757331704384802	0.999913822088121	ENSMUSG00000100228
Pik3c2b	604.155167522013	0.106450689583428	0.235984037296572	0.451092755268214	0.651922698955363	0.999913822088121	ENSMUSG00000026447
Gm26616	9.92469947609051	0.348077423787332	0.510560831418957	0.681755047326978	0.495393853253898	0.999913822088121	ENSMUSG00000102425
Ppp1r15b	5600.10588604302	0.0542800986062798	0.085536037715059	0.634587479807047	0.525697495945646	0.999913822088121	ENSMUSG00000046062
Plekha6	44.2360414371825	0.149922136720714	0.22037961795427	0.680290392153341	0.496320606870439	0.999913822088121	ENSMUSG00000041757
Ren1	2.26230568050401	0.637523148281011	0.709482175652263	0.898575285129472	0.368878927962163	0.999913822088121	ENSMUSG00000070645
Etnk2	5.32850811113601	0.137871314111059	0.657073456326881	0.209826333393188	0.833803219471534	0.999913822088121	ENSMUSG00000070644
Sox13	4.39876518886642	0.058968932418699	0.595822406339105	0.0989706526497051	0.921161571468282	0.999913822088121	ENSMUSG00000070643
Snrpe	4775.29352191237	-0.0797735357576179	0.424468935490836	-0.187937276647516	0.850925820820729	0.999913822088121	ENSMUSG00000090553
Zc3h11a	221.980946630052	-0.0307731933253768	0.533145636121763	-0.0577200510337642	0.95397162190632	0.999913822088121	ENSMUSG00000102976
Gm38394	268.701673033266	-0.397623653381854	0.50746149071988	-0.78355433989245	0.433301656754816	0.999913822088121	ENSMUSG00000094410
Lax1	672.883679534153	0.112320486248227	0.0918031478203065	1.22349275504235	0.221143638941417	0.999913822088121	ENSMUSG00000051998
Atp2b4	10.5271913644393	0.714606319170418	0.379883248685355	1.88112090133857	0.0599554743722419	0.999913822088121	ENSMUSG00000026463
Btg2	1576.54019282123	0.181675234395533	0.168070191335752	1.08094857839842	0.279719987939811	0.999913822088121	ENSMUSG00000020423
Gm8618	2.06484528937664	-0.409466917077257	1.08143548060548	-0.378632775066714	0.704960580200701	0.999913822088121	ENSMUSG00000073559
ENSMUSG00000096676	1.00864402061913	0.133463605954407	1.69352342869477	0.0788082430352143	0.937185147448612	0.999913822088121	ENSMUSG00000096676
Ppfia4	3.10292427801162	-1.08621306371985	0.699980769197639	-1.5517755794419	0.120715931103904	0.999913822088121	ENSMUSG00000026458
Tmem183a	2345.63879019498	-0.0494594176308795	0.0797615163757856	-0.620091240465617	0.535197718841355	0.999913822088121	ENSMUSG00000042305
Cyb5r1	217.112095370146	0.135354671714892	0.298263780991993	0.453808609495653	0.649966586369051	0.999913822088121	ENSMUSG00000026456
Adipor1	2937.26087354867	0.0290423923380161	0.19167330667547	0.151520276045475	0.87956531751706	0.999913822088121	ENSMUSG00000026457
Klhl12	695.28620541569	-0.0517916036647174	0.231865673298897	-0.223369000369249	0.823248328964646	0.999913822088121	ENSMUSG00000026455
Rabif	295.621616382857	-0.0791595767106079	0.157323151290522	-0.503165465866033	0.614847942568639	0.999913822088121	ENSMUSG00000042229
ENSMUSG00000077202	2.17801660732209	0.286348213779205	0.765001489229212	0.37431066188867	0.708173200658615	0.999913822088121	ENSMUSG00000077202
Gm15454	96.5498360834594	-0.0772757803469241	0.262154646872556	-0.294771735953591	0.768168259016346	0.999913822088121	ENSMUSG00000096712
Kdm5b	474.177963337724	-0.0358952377782236	0.344400172604604	-0.104225376853785	0.916990495824052	0.999913822088121	ENSMUSG00000042207
Ppp1r12b	131.617289886638	0.0229043221665273	0.326043550962466	0.0702492722181279	0.94399525760288	0.999913822088121	ENSMUSG00000073557
Gm37677	2.3032154200368	-0.439515101270556	0.881656050216057	-0.498510843500534	0.618124028268052	0.999913822088121	ENSMUSG00000103976
Ube2t	165.420521241083	0.0199739957156582	0.128763603252534	0.155121441238987	0.876725579118296	0.999913822088121	ENSMUSG00000026429
Lgr6	1.07188615865856	0.696615128415248	1.33330475236029	0.52247254589175	0.601341356773677	0.999913822088121	ENSMUSG00000042793
Ptprv	25.8837316016719	-0.0186827921889999	0.245381246948902	-0.076137815832725	0.939309454758475	0.999913822088121	ENSMUSG00000097993
Arl8a	535.508583126202	0.057585962915882	0.182033364414622	0.316348396356159	0.75173808083028	0.999913822088121	ENSMUSG00000026426
Gm26280	1.12932007523306	-1.41892756179025	1.12742617704844	-1.25855474236455	0.208191202660671	0.999913822088121	ENSMUSG00000087721
Gm15445	7.74323888944961	-0.8189597597445	0.686864727930623	-1.19231593418962	0.233137388939021	0.999913822088121	ENSMUSG00000085311
Gm4204	7125.36962390963	-0.0340754161838846	0.273852036564328	-0.124430026562465	0.90097480032445	0.999913822088121	ENSMUSG00000079139
Gm26642	15.5072338162284	0.760523216088458	0.394962334200403	1.92555884506842	0.0541594816641085	0.999913822088121	ENSMUSG00000097680
Rnpep	744.062127691998	0.0271010079504839	0.135020001749116	0.200718468370642	0.840918717924811	0.999913822088121	ENSMUSG00000041926
Timm17a	1424.38623958744	0.0345301271405087	0.253002920004937	0.136481140770371	0.891440932524447	0.999913822088121	ENSMUSG00000062580
Ipo9	2631.11509197394	-0.0223859657219236	0.138028968617058	-0.16218309783963	0.871161669552303	0.999913822088121	ENSMUSG00000041879
Nav1	1.95914184316942	1.0680103525469	0.827069592628346	1.29131860494698	0.1965932218286	0.999913822088121	ENSMUSG00000009418
Csrp1	1982.19394429738	0.100172309162242	0.180955693417308	0.553573680222548	0.579870642755296	0.999913822088121	ENSMUSG00000026421
ENSMUSG00000026418	4.5071590808401	0.142479568291744	0.741327470613711	0.192195182209816	0.847589319594797	0.999913822088121	ENSMUSG00000026418
Lad1	1810.75480882823	-0.0354688214324261	0.272479224106434	-0.130170737048824	0.89643134601603	0.999913822088121	ENSMUSG00000041782
ENSMUSG00000026414	40.1592542314889	-0.173161086562752	0.375923041514861	-0.460629084785447	0.645064741014501	0.999913822088121	ENSMUSG00000026414
Tmem9	193.636993017569	0.148166264072942	0.127139452327172	1.16538384711349	0.243863652743766	0.999913822088121	ENSMUSG00000026411
Gm37759	8.36853913210666	0.515229543950487	0.48751182696977	1.05685547600558	0.290577551230476	0.999913822088121	ENSMUSG00000102717
Gm15850	1.778294514538	0.981558459476041	0.911747552293027	1.07656824195189	0.281673198500778	0.999913822088121	ENSMUSG00000086264
Kif21b	1051.03459063742	-0.20511756672926	0.376348923689712	-0.545019671421655	0.585739988311773	0.999913822088121	ENSMUSG00000041642
ENSMUSG00000097433	1.73318392993488	1.23395682562453	1.11493374613787	1.10675349983706	0.268400517641155	0.999913822088121	ENSMUSG00000097433
Camsap2	522.263638672185	-0.0489861231957453	0.241065831200945	-0.203206414412634	0.838973699454291	0.999913822088121	ENSMUSG00000041570
9230116N13Rik	28.9721823209324	-0.371615414907068	0.263049677775385	-1.41271952146007	0.157738209352731	0.999913822088121	ENSMUSG00000097403
Ddx59	213.144975267024	-0.0184184230451709	0.175689379815958	-0.104835153180374	0.916506615526955	0.999913822088121	ENSMUSG00000026404
Kif14	817.521224280376	-0.163618753662902	0.329107229732171	-0.497159402411354	0.619076647675073	0.999913822088121	ENSMUSG00000041498
Gm29485	1.25385428692652	0.133452822542536	1.31350728865854	0.10160036696776	0.919073888159769	0.999913822088121	ENSMUSG00000101413
Zfp281	1178.7592437827	-0.0850946475765235	0.202805597681671	-0.419587272487863	0.674786987730271	0.999913822088121	ENSMUSG00000041483
Gm19705	3.34711046744487	0.443924073702503	0.622904715338797	0.712667704660179	0.476051405295992	0.999913822088121	ENSMUSG00000097113
ENSMUSG00000092912	0.741304850138943	-0.403966860279008	2.49118069705943	-0.162158795127085	0.871180806997759	0.999913822088121	ENSMUSG00000092912
Gm8762	15.0474693995841	-0.00552414290927656	0.508207640202239	-0.0108698541152948	0.991327282009224	0.999913822088121	ENSMUSG00000104360
Gm29718	3.92900800983645	-0.0732268010323394	0.671924848631814	-0.108980641483114	0.913217844729624	0.999913822088121	ENSMUSG00000103953
ENSMUSG00000103728	1.81583436275685	0.489567621636455	2.08129354597576	0.235222764507701	0.814035838102344	0.999913822088121	ENSMUSG00000103728
Gm4258	2.20688624424261	0.23514551567356	1.16809158086148	0.201307431306145	0.84045819216896	0.999913822088121	ENSMUSG00000098243
ENSMUSG00000102277	1.05776568818627	-0.213973494913037	1.7702365981636	-0.120872822952032	0.903791768454966	0.999913822088121	ENSMUSG00000102277
Ptprc	9543.53187460711	-0.0397841727147449	0.297964355520301	-0.133519905913828	0.893782222573791	0.999913822088121	ENSMUSG00000026395
Gm28556	2.49528266662093	-1.08511155589072	0.931501656890523	-1.16490566373544	0.244057180664493	0.999913822088121	ENSMUSG00000099459
Nek7	1840.32545667513	-0.024735626782752	0.209575028276866	-0.118027548349292	0.906045830012329	0.999913822088121	ENSMUSG00000026393
2310009B15Rik	428.211689437368	-0.108564194608047	0.35421084013082	-0.306495968807594	0.75922704867487	0.999913822088121	ENSMUSG00000079283
Gm37045	4.24087107677838	0.482818833434433	0.617148296198881	0.782338436982156	0.434015703418685	0.999913822088121	ENSMUSG00000102365
Dennd1b	915.811066580121	-0.109713807689005	0.172331896217598	-0.636642491013228	0.524357741110058	0.999913822088121	ENSMUSG00000056268
4930596I21Rik	10.9741454505191	0.06153887490347	0.518075474693256	0.118783609550145	0.90544679442372	0.999913822088121	ENSMUSG00000104900
Zbtb41	366.120803519096	-0.163759466340677	0.30097914464191	-0.544089081439545	0.586380173609342	0.999913822088121	ENSMUSG00000033964
Aspm	1539.79150830739	-0.0860494752907763	0.239262840036006	-0.359644127261162	0.719113279789019	0.999913822088121	ENSMUSG00000033952
Gm5837	525.953127076583	0.0506719002093431	0.146906926561928	0.344925194442637	0.730150609212099	0.999913822088121	ENSMUSG00000104496
ENSMUSG00000104147	0.972062996283814	0.400675585719978	2.54934570369769	0.15716800790839	0.875112440903854	0.999913822088121	ENSMUSG00000104147
Gm5835	785.624429783197	0.186202485719926	0.271839056915245	0.684973262609502	0.493360793189332	0.999913822088121	ENSMUSG00000101795
Cdc73	1589.74392824653	-0.0755707096128263	0.242694275166663	-0.311382333023431	0.755509982996938	0.999913822088121	ENSMUSG00000026361
B3galt2	1.280619228841	-0.347166456843961	1.88328027804536	-0.18434136484681	0.853745665466095	0.999913822088121	ENSMUSG00000033849
Gm6397	4316.72708736867	-0.159367135187585	0.0740909753454545	-2.15096554532484	0.0314789192976878	0.999913822088121	ENSMUSG00000089640
Glrx2	472.132610720073	0.122630591273844	0.263877893042877	0.464724762880827	0.642128572735732	0.999913822088121	ENSMUSG00000018196
Ro60	57.970265661052	-0.0604524313619101	0.204431974560222	-0.295709276848479	0.767452111972968	0.999913822088121	ENSMUSG00000018199
Uchl5	5500.64938349292	-0.00725611373816514	0.196475728558888	-0.0369313491869319	0.970539743754112	0.999913822088121	ENSMUSG00000018189
Gm29170	56.2176628634103	-0.0199530853448927	0.192177397003522	-0.103826389866895	0.917307123560438	0.999913822088121	ENSMUSG00000100455
Rgs2	41.4059651805454	0.143057911357053	0.283204014639296	0.505140831210531	0.613459924758792	0.999913822088121	ENSMUSG00000026360
Rgs13	2.3689359339299	-0.69553562244936	0.805700097422055	-0.863268633918277	0.387989785470645	0.999913822088121	ENSMUSG00000051079
Rbm6-ps2	0.833559560787666	1.38326014967991	1.5078863833841	0.917350381913719	0.358959064402615	0.999913822088121	ENSMUSG00000100389
Rgs1	56.9031663315561	0.447253301151107	0.377907261688772	1.18350015067836	0.236610986839765	0.999913822088121	ENSMUSG00000026358
Gm7266	48.2528664314848	0.172644784711649	0.383046210796987	0.450715291902861	0.652194759584295	0.999913822088121	ENSMUSG00000100441
Rgs18	37.3805508514747	0.0584795149584267	0.226425687907278	0.258272440282369	0.796196654357953	0.999913822088121	ENSMUSG00000026357
Gm5263	45.6743259476263	0.149264481430707	0.397973086803301	0.375061747591193	0.707614544873613	0.999913822088121	ENSMUSG00000090323
ENSMUSG00000102403	1.60231190238697	1.78863899979572	2.01223218010349	0.888883011354949	0.374065956589714	0.999913822088121	ENSMUSG00000102403
Gm15583	709.994995835927	-0.126710749061589	0.499604934695131	-0.253621892543777	0.799787681721137	0.999913822088121	ENSMUSG00000080078
ENSMUSG00000087627	1.49284114302572	-2.89714207784764	1.25861752359594	-2.30184470145494	0.0213439316416466	0.999913822088121	ENSMUSG00000087627
ENSMUSG00000101973	1.11206944360469	0.00631068224253004	2.50506573760656	0.00251916831873623	0.9979899966184	0.999913822088121	ENSMUSG00000101973
Gm15443	2.37420142352653	-0.144248446569542	0.927148278299294	-0.155582930957002	0.876361780211167	0.999913822088121	ENSMUSG00000082588
Pla2g4a	44.8198565203153	-0.170346298117368	0.408883413245491	-0.416613373394761	0.676961225866579	0.999913822088121	ENSMUSG00000056220
ENSMUSG00000097028	1.04755906827906	0.980416597109461	2.53512839701688	0.386732521423029	0.698954237326043	0.999913822088121	ENSMUSG00000097028
Ptgs2	17.0760011235511	0.477277768989657	0.422680348238596	1.12916952722922	0.258826325915522	0.999913822088121	ENSMUSG00000032487
Rbm3-ps	802.36541804866	-0.0529298361211508	0.188296178649249	-0.281098833236262	0.778634596048054	0.999913822088121	ENSMUSG00000099875
ENSMUSG00000100690	2.20340225437372	-0.263895905009917	1.05183130273977	-0.250891853401331	0.801897723058737	0.999913822088121	ENSMUSG00000100690
Odr4	1290.6681405532	0.0502448846636392	0.103280843112062	0.486487940547912	0.626621253525556	0.999913822088121	ENSMUSG00000006010
Tpr	12796.883991777	-0.128674830163604	0.198753645815493	-0.647408653238265	0.517367496994533	0.999913822088121	ENSMUSG00000006005
Prg4	13.8547752028103	0.235571291311861	0.492235331093028	0.478574528140362	0.632241342764337	0.999913822088121	ENSMUSG00000006014
Ska2l-ps	2.87819561708364	0.503305861038096	0.658036751887444	0.764859803946308	0.444355031680161	0.999913822088121	ENSMUSG00000101519
Gm10138	40.0785460243515	-0.0977174567492029	0.627504183247155	-0.155723992537457	0.876250584570066	0.999913822088121	ENSMUSG00000100954
Ivns1abp	6656.37497987123	-0.0359814112311168	0.180183382157615	-0.199693283588396	0.841720466899409	0.999913822088121	ENSMUSG00000023150
Swt1	574.738947779306	-0.0939284415480717	0.121995976263149	-0.769930652019744	0.441341030278014	0.999913822088121	ENSMUSG00000052748
Trmt1l	970.253723084178	0.0275478834265652	0.100841729261818	0.273179403290893	0.784715311828224	0.999913822088121	ENSMUSG00000053286
Rnf2	1426.76896796353	-0.0938930089475278	0.157413475822938	-0.596473767297667	0.550858773412507	0.999913822088121	ENSMUSG00000026484
Gm36527	0.942126981905883	-0.632515226575423	2.084803968074	-0.303393142118661	0.761590271340251	0.999913822088121	ENSMUSG00000103238
Gm19503	53.1371817074255	0.381136033132671	0.40303323990132	0.945668980618049	0.344317448619131	0.999913822088121	ENSMUSG00000100551
Fam129a	1147.79538828376	-0.0318789088200506	0.289229764587081	-0.110220014408138	0.912234889776441	0.999913822088121	ENSMUSG00000026483
2810414N06Rik	10.3629988563131	0.341190602601326	0.47234393164657	0.722335103177786	0.470088475881501	0.999913822088121	ENSMUSG00000100594
Edem3	1048.70797779996	0.0414234400629568	0.325297004642794	0.127340367331213	0.898671011838577	0.999913822088121	ENSMUSG00000043019
1700025G04Rik	90.5981283600857	-0.0444805388775855	0.217742867596381	-0.204280118878736	0.838134605228066	0.999913822088121	ENSMUSG00000032666
Tsen15	378.286203404731	-0.0680517811972473	0.249090513962448	-0.273201014822694	0.784698699929086	0.999913822088121	ENSMUSG00000014980
Rgl1	120.215916614549	-0.11190771635633	0.159289624236172	-0.702542409105128	0.482340963682495	0.999913822088121	ENSMUSG00000026482
Gm7278	25.2768036668041	-0.202912345560179	0.29773192114747	-0.68152700851876	0.49553808296242	0.999913822088121	ENSMUSG00000080950
Arpc5	3928.89647214651	0.020409154032869	0.0927602527043719	0.220020466070885	0.825855215609592	0.999913822088121	ENSMUSG00000008475
Ncf2	2115.67130934014	-0.02601812924217	0.15501662259604	-0.16784089864976	0.866708446402273	0.999913822088121	ENSMUSG00000026480
Smg7	2602.85767235405	0.0964374196434446	0.142576722270829	0.676389652584796	0.498793285133537	0.999913822088121	ENSMUSG00000042772
Gm28791	2.09219918371649	-0.774766491268053	1.27153578700673	-0.609315521580321	0.542315320803865	0.999913822088121	ENSMUSG00000100394
ENSMUSG00000099969	1.00735403913368	0.977783446811549	1.274658824125	0.767094243812857	0.443025484074187	0.999913822088121	ENSMUSG00000099969
ENSMUSG00000026479	1.46737377779257	0.801736631635863	0.903029915658314	0.887829536689704	0.374632452231714	0.999913822088121	ENSMUSG00000026479
Lamc1	1268.60028210844	0.0436185935147347	0.362476166046513	0.120335066414098	0.904217726947333	0.999913822088121	ENSMUSG00000026478
Gm38009	1.96061307431123	-2.60738504530626	1.94065784785991	-1.34355731391888	0.17909158071081	0.999913822088121	ENSMUSG00000103818
Gm8818	13.8035349241392	0.0720360732017725	0.429226631848098	0.167827594694231	0.866718912967153	0.999913822088121	ENSMUSG00000079138
E330020D12Rik	193.003844516087	-0.0703839422368819	0.189214298553243	-0.371980039431727	0.709907710926119	0.999913822088121	ENSMUSG00000073538
Shcbp1l	58.9315642936939	0.142486304820601	0.198805514903573	0.716712033314121	0.473551799402357	0.999913822088121	ENSMUSG00000042708
ENSMUSG00000064435	5.65692559176579	-0.512728633172479	0.67045140119584	-0.764751378336981	0.444419605506299	0.999913822088121	ENSMUSG00000064435
ENSMUSG00000103543	9.30708245633893	-0.610777087604382	0.464228509225992	-1.31568198735302	0.18828080242557	0.999913822088121	ENSMUSG00000103543
Dhx9	11625.576660542	-0.0932974048519792	0.342441593967855	-0.27244764215394	0.785277844470262	0.999913822088121	ENSMUSG00000042699
Npl	2.63785975230647	0.289519781422992	0.666013633552123	0.434705487752352	0.663776214563726	0.999913822088121	ENSMUSG00000042684
Gm6652	17.0621623873319	0.425416048710165	0.353661334184377	1.20289103611304	0.229018489587284	0.999913822088121	ENSMUSG00000099858
Rgs16	25.1682067925561	0.631541951089766	0.298049137613445	2.11891890091239	0.0340973213161975	0.999913822088121	ENSMUSG00000026475
Rnasel	167.701113891297	0.031859385402841	0.173871351667714	0.183235392704185	0.854613325097717	0.999913822088121	ENSMUSG00000066800
Teddm2	3.18396871311877	-0.717083586709472	0.824867477683891	-0.869331869796757	0.384665636033957	0.999913822088121	ENSMUSG00000045968
ENSMUSG00000043282	0.766585700672884	0.663180550943287	2.00958668828169	0.330008431490132	0.741393591282204	0.999913822088121	ENSMUSG00000043282
Glul	983.903138896752	0.0107031335955504	0.120756753997547	0.0886338299203352	0.929372921492588	0.999913822088121	ENSMUSG00000026473
Cacna1e	165.295039878481	0.0444879993515865	0.205380479956031	0.216612598047832	0.828510267011763	0.999913822088121	ENSMUSG00000004110
Gm9530	1.35543048159609	0.505929139708129	1.03715109815121	0.487806589232736	0.625686843696759	0.999913822088121	ENSMUSG00000096950
Ier5	3659.6395490498	0.134207212610591	0.156798264475122	0.855922819425623	0.392040471869263	0.999913822088121	ENSMUSG00000056708
Mr1	54.7412964687974	-0.0782667177828829	0.171808726840862	-0.455545647895858	0.648716735179136	0.999913822088121	ENSMUSG00000026471
Stx6	1013.1585217559	-0.0324570515457599	0.0810531470773185	-0.400441595621184	0.688831292551546	0.999913822088121	ENSMUSG00000026470
Gm8850	2.50082968628307	-0.138779289815696	0.873065005448413	-0.158956422430902	0.87370320707738	0.999913822088121	ENSMUSG00000104181
BC034090	2.09466090984646	0.351526530995272	0.867957561453436	0.405004284318491	0.685474361719141	0.999913822088121	ENSMUSG00000033722
Xpr1	395.182840605137	0.038448842685437	0.263991506629384	0.145644241272562	0.884202240855732	0.999913822088121	ENSMUSG00000026469
Gm5532	1.5430851276197	0.426501304774955	1.20972912313438	0.352559342929516	0.724418822299441	0.999913822088121	ENSMUSG00000073535
Acbd6	1673.9316355772	-0.00800194164740537	0.239247108846064	-0.0334463462735258	0.973318651336847	0.999913822088121	ENSMUSG00000033701
Qsox1	160.594218811384	0.0798252831611833	0.162976386163716	0.489796620480931	0.624277822384595	0.999913822088121	ENSMUSG00000033684
Cep350	1226.13390822782	-0.101158709979754	0.279544368739706	-0.361869961594349	0.717449208020187	0.999913822088121	ENSMUSG00000033671
Tor1aip1	2074.03373390363	0.0209958834706076	0.200507706540298	0.104713598459059	0.916603071277	0.999913822088121	ENSMUSG00000026466
9430034N14Rik	17.5569674562178	-0.631904821352657	0.401956045049245	-1.57207443235551	0.115933290229339	0.999913822088121	ENSMUSG00000102964
Tor1aip2	1746.04549380826	0.0555180103018422	0.162754088347576	0.3411159182882	0.733016318095206	0.999913822088121	ENSMUSG00000050565
ENSMUSG00000015484	1.93559582450714	0.443615786649455	2.10061312092049	0.211183954927913	0.83274373052785	0.999913822088121	ENSMUSG00000015484
Tdrd5	1.02354159480577	2.30097942186352	2.52721759389866	0.910479345909375	0.362569769351897	0.999913822088121	ENSMUSG00000060985
Axdnd1	5.35051257862928	0.301508731861506	0.470917826824452	0.640257630284831	0.522005121427754	0.999913822088121	ENSMUSG00000026601
Gm2000	5893.20467657382	-0.0667539322714985	0.476430671173468	-0.140112583656885	0.888571038350111	0.999913822088121	ENSMUSG00000078193
Soat1	845.434100368899	-0.0784053239576914	0.14866667307438	-0.527390048733143	0.597922752594355	0.999913822088121	ENSMUSG00000026600
Csnk2a3	744.23344928023	-0.0424505500512169	0.232973514359093	-0.182211914380044	0.855416423191076	0.999913822088121	ENSMUSG00000101523
Abl2	451.352506546882	-0.0841863923470721	0.319200211052677	-0.263741656277223	0.791978994558771	0.999913822088121	ENSMUSG00000026596
Gm38043	3.04517801101982	-0.749399084929138	1.32657606529629	-0.564912261372484	0.572133443358135	0.999913822088121	ENSMUSG00000104293
Tor3a	2976.71452121266	0.234715790044935	0.153513776931107	1.52895586791711	0.12627538482864	0.999913822088121	ENSMUSG00000060519
Fam20b	771.044925235327	-0.0968148791076525	0.356316492817977	-0.271710350374126	0.785844742163461	0.999913822088121	ENSMUSG00000033557
Gm15428	59.8076779614221	0.508025056922347	0.443553391063598	1.14535266138796	0.252063099552887	0.999913822088121	ENSMUSG00000046057
Ralgps2	2677.2017107308	0.0673101211938764	0.11287377760196	0.596330898317588	0.550954193466178	0.999913822088121	ENSMUSG00000026594
Gm28693	1.78929410448833	0.542535898648112	1.19394977942023	0.45440428734914	0.649537867104804	0.999913822088121	ENSMUSG00000101964
Gm37802	7.17599480852721	0.152660723457294	0.828439874684183	0.18427495841565	0.853797757800447	0.999913822088121	ENSMUSG00000103303
Gm37943	8.75320784613559	-0.113681627604931	0.79593198875127	-0.142828318514105	0.88642577142694	0.999913822088121	ENSMUSG00000102960
4930439D14Rik	6.5450386796649	-0.465847062226123	0.463965252507951	-1.00405592812824	0.315351656668658	0.999913822088121	ENSMUSG00000101905
Gm28694	1.4052501368252	1.33052114265238	1.09723926547813	1.21260802863503	0.225279717851563	0.999913822088121	ENSMUSG00000101768
Gm10531	1.43103481467964	0.0696716708153357	1.07457711478649	0.0648363620038371	0.948304289653468	0.999913822088121	ENSMUSG00000103325
Rasal2	50.5935893752949	0.0481912090508422	0.265399878063343	0.181579620165991	0.855912643704062	0.999913822088121	ENSMUSG00000070565
2810025M15Rik	154.640297867396	0.0594860193486969	0.308453717490276	0.192852333999094	0.847074616120374	0.999913822088121	ENSMUSG00000049881
Cryzl2	100.832437137169	0.0483416987438437	0.158632537217318	0.304740121994129	0.760564089177596	0.999913822088121	ENSMUSG00000033488
Sec16b	2.12469639284346	0.332244526140133	0.808643979168015	0.410866258451547	0.681170605026894	0.999913822088121	ENSMUSG00000026589
ENSMUSG00000026587	1.33534362017134	1.15585215742536	1.78084648807051	0.649046487256567	0.516308328946616	0.999913822088121	ENSMUSG00000026587
ENSMUSG00000102508	5.16155886103004	1.19032310433604	1.76698064445798	0.673648071963555	0.50053508305475	0.999913822088121	ENSMUSG00000102508
ENSMUSG00000073530	2.7633582621672	0.830605673436896	1.18543311678576	0.700676960745825	0.483504637320273	0.999913822088121	ENSMUSG00000073530
Gm4953	2.77217223229787	-0.153707554705382	0.87504065791058	-0.175657614667191	0.860562936040588	0.999913822088121	ENSMUSG00000061992
Cop1	2225.91769245056	-0.0267488532906857	0.0842671677917479	-0.317429124434216	0.750918010914577	0.999913822088121	ENSMUSG00000040782
Gm37115	1.50939980454198	0.779466787985677	1.04767586968249	0.743996125654684	0.456878819011017	0.999913822088121	ENSMUSG00000103572
4930523C07Rik	689.574694284934	-0.0717616275739387	0.17328355827153	-0.41412831251705	0.678780138963443	0.999913822088121	ENSMUSG00000090394
4930562F07Rik	2.24247469895119	1.25870767432132	1.11988323365609	1.12396331732908	0.261028588157998	0.999913822088121	ENSMUSG00000026729
Mrps14	1477.04813240858	-0.0709178528604199	0.344438172327116	-0.205894289768407	0.836873485995476	0.999913822088121	ENSMUSG00000058267
Cacybp	14092.3143587657	-0.0374350738535485	0.134248050318447	-0.278850037410223	0.780359912519679	0.999913822088121	ENSMUSG00000014226
4933417C20Rik	7.89944957647711	0.0294350917429295	0.441431389485833	0.0666810119171967	0.946835650957803	0.999913822088121	ENSMUSG00000103006
Rabgap1l	1998.66265579623	-0.0550851232118788	0.149434783265776	-0.368623167966909	0.712408624343065	0.999913822088121	ENSMUSG00000026721
Gm37212	1.52507577826428	0.227924953334587	2.17297042205359	0.104890959868282	0.916462332377372	0.999913822088121	ENSMUSG00000104026
ENSMUSG00000118401	5.56484460834332	-0.0761310685601842	0.505228091006509	-0.150686531321956	0.880222998357249	0.999913822088121	ENSMUSG00000118401
Gm37215	3.54234337133394	-2.18975127495686	1.91297758270247	-1.14468214094982	0.252340852048308	0.999913822088121	ENSMUSG00000104020
ENSMUSG00000103391	1.7146100814174	1.16852495612653	1.31471239024356	0.888806528939804	0.374107066408038	0.999913822088121	ENSMUSG00000103391
Gm37328	3.92442936960476	0.0433676970108201	0.76316892720136	0.0568258159695457	0.954683948991818	0.999913822088121	ENSMUSG00000103200
Gm38329	18.8538889028995	0.437592901068011	0.365736931458246	1.19646900115683	0.231513588486641	0.999913822088121	ENSMUSG00000103632
Gm38126	4.93891628909976	0.424552032357027	1.2233446870186	0.347042037180624	0.728559737908431	0.999913822088121	ENSMUSG00000104053
Gm37083	1.94873670568872	1.32659231620179	0.909163111155065	1.45913565995479	0.144527773086824	0.999913822088121	ENSMUSG00000102852
Gm6177	1.26667934573615	0.808907350708916	1.47460507498767	0.548558637447847	0.583308378059107	0.999913822088121	ENSMUSG00000057499
Rc3h1	693.295091262687	0.0592655642030371	0.125783323500774	0.471171873612263	0.637518002419198	0.999913822088121	ENSMUSG00000040423
Gm37653	2.68753266965933	1.05779811444383	0.959662082180085	1.10226102925814	0.270348206510184	0.999913822088121	ENSMUSG00000103739
Serpinc1	12.4874761082547	-0.306409057156222	0.377317950804835	-0.81207124257576	0.416750753235117	0.999913822088121	ENSMUSG00000026715
ENSMUSG00000103680	1.17901643626277	0.350584985398512	1.82454589217104	0.192149173612372	0.847625357519729	0.999913822088121	ENSMUSG00000103680
Zbtb37	173.105509348912	-0.167005267177093	0.245727388288962	-0.679636357753918	0.496734742484637	0.999913822088121	ENSMUSG00000043467
Gm37362	2.88622864209396	-0.276404270044211	0.765503915566667	-0.36107492649414	0.718043436401292	0.999913822088121	ENSMUSG00000104016
Gas5	11358.3454071361	-0.0795073092856714	0.298876813873475	-0.266020332106891	0.790223550283062	0.999913822088121	ENSMUSG00000053332
Dars2	567.952360292786	-0.0980322294166231	0.175081809873388	-0.559922412771011	0.575532360443105	0.999913822088121	ENSMUSG00000026709
Cenpl	354.816731179547	-0.11350000353774	0.162658653059325	-0.697780298822122	0.485314601660484	0.999913822088121	ENSMUSG00000026708
Klhl20	607.329028489081	-0.0653754437540138	0.364112806590302	-0.179547224296271	0.857508040108281	0.999913822088121	ENSMUSG00000026705
ENSMUSG00000044835	1.67139520965353	-0.920585022907369	1.03431797933398	-0.890040627061474	0.373444071572925	0.999913822088121	ENSMUSG00000044835
ENSMUSG00000049160	1.55422452168813	0.213539801041334	1.08045397563095	0.197638960897556	0.843327549630576	0.999913822088121	ENSMUSG00000049160
ENSMUSG00000102817	1.25487719238199	0.661024401547256	1.20402703449038	0.549011261883372	0.582997721216853	0.999913822088121	ENSMUSG00000102817
Prdx6	1826.55757685159	0.0169686718834881	0.189941594480494	0.0893362611275262	0.928814677053968	0.999913822088121	ENSMUSG00000026701
Tnfsf18	3.19032538580131	0.752895797186794	0.682170376452555	1.10367706246939	0.269733249086499	0.999913822088121	ENSMUSG00000066755
Gm15429	270.80600300805	-0.0314731037261625	0.142327063653955	-0.221132249328801	0.824989460420138	0.999913822088121	ENSMUSG00000040323
Suco	1431.60786613199	-0.0560417914640441	0.209967488771263	-0.266906994944801	0.789540770781116	0.999913822088121	ENSMUSG00000040297
ENSMUSG00000086277	3.41095367106744	0.363755462558062	1.01883151548628	0.357032008756073	0.721067843287235	0.999913822088121	ENSMUSG00000086277
Pigc	264.735644536778	0.00573117332375054	0.120312761583556	0.0476356227578595	0.962006641388165	0.999913822088121	ENSMUSG00000026698
Dnm3	9.51906191993662	-0.0540920968410308	0.503142375248762	-0.107508529398437	0.914385559060624	0.999913822088121	ENSMUSG00000040265
ENSMUSG00000102994	0.790875251499666	0.441325881152058	2.01851463191535	0.218638930911929	0.826931323932192	0.999913822088121	ENSMUSG00000102994
ENSMUSG00000078190	1.04475250874991	0.538570625426995	1.80397998614324	0.298545787405555	0.765286635155586	0.999913822088121	ENSMUSG00000078190
Eef1aknmt	677.686834920117	-0.0397701582521356	0.137219452278361	-0.289828866037583	0.771947163318745	0.999913822088121	ENSMUSG00000026694
Vamp4	753.167311665807	-0.0908613642283529	0.178136031374601	-0.510067298160926	0.610004314605741	0.999913822088121	ENSMUSG00000026696
Prrc2c	7838.63971062302	-0.164114522287016	0.307526790939411	-0.533659268467928	0.593577294572775	0.999913822088121	ENSMUSG00000040225
ENSMUSG00000098259	6.43192838488268	0.883604970279015	0.61009850999815	1.44829884977378	0.147533489225442	0.999913822088121	ENSMUSG00000098259
Fmo1	1.32015609254682	-1.56874279370176	1.58779101794781	-0.988003317797663	0.323151023313803	0.999913822088121	ENSMUSG00000040181
ENSMUSG00000095576	0.902889443082525	-1.48121792729921	2.53245749265531	-0.584893500323333	0.558619329235766	0.999913822088121	ENSMUSG00000095576
Gorab	180.453450104535	-0.101252013371255	0.212411884360498	-0.476677722981891	0.633591628395977	0.999913822088121	ENSMUSG00000040124
Rpsa-ps1	41.026327403617	-0.344253953211379	0.687163550560761	-0.500978192062793	0.616386470956432	0.999913822088121	ENSMUSG00000102117
Kifap3	221.455214087323	-0.058281480198884	0.117866402966698	-0.494470678089251	0.620973809502893	0.999913822088121	ENSMUSG00000026585
Scyl3	808.962513448916	0.0804982600463069	0.151299280460342	0.532046549074016	0.594693756037372	0.999913822088121	ENSMUSG00000026584
BC055324	626.248970812039	-0.211710375497439	0.185282156303038	-1.14263769227284	0.253189049230623	0.999913822088121	ENSMUSG00000041406
Mettl18	412.066161503104	-0.0260790393232577	0.288714529715992	-0.0903281152802099	0.928026478706123	0.999913822088121	ENSMUSG00000041396
Sele	2.67271067356793	-0.0445903263359987	0.69116651543495	-0.0645145928516778	0.94856048790224	0.999913822088121	ENSMUSG00000026582
Sell	4000.59343392264	-0.0359796445631601	0.185608114168011	-0.193847368820264	0.846295395467021	0.999913822088121	ENSMUSG00000026581
Selp	2.48193344597544	0.395937980923018	0.867619307683009	0.456349896108671	0.648138389133413	0.999913822088121	ENSMUSG00000026580
F5	0.807818744195288	0.0371872907766447	1.32288798156845	0.0281106875977167	0.977573869972652	0.999913822088121	ENSMUSG00000026579
Slc19a2	340.463283479402	0.357637191177342	0.134487013075448	2.65926934503858	0.00783103302429342	0.999913822088121	ENSMUSG00000040918
Ccdc181	576.298617378264	-0.00699243394655762	0.136946365563681	-0.0510596533013217	0.959277986032897	0.999913822088121	ENSMUSG00000026578
Blzf1	551.292397538002	0.0114798098876263	0.117457735773728	0.0977356647649082	0.922142194730765	0.999913822088121	ENSMUSG00000026577
Nme7	429.1708080667	0.0345498468512851	0.0943572993955926	0.366159767952186	0.714245861133922	0.999913822088121	ENSMUSG00000026575
Atp1b1	45.5527281268629	0.328713969157068	0.346305870248363	0.949201262229025	0.342518259722515	0.999913822088121	ENSMUSG00000026576
Gm26685	0.845840311478869	1.36275881847111	1.82767092571119	0.745625921658096	0.455893419649385	0.999913822088121	ENSMUSG00000097281
Gm16550	6.11537100793918	0.909282779889547	0.602740633641356	1.50858052226589	0.131406014822952	0.999913822088121	ENSMUSG00000089967
Sft2d2	1492.82812727637	0.0456842436742812	0.172767858400125	0.264425594536675	0.791451991581387	0.999913822088121	ENSMUSG00000040848
Tiprl	1133.54527914805	0.0828746151974181	0.131636760199096	0.629570456398907	0.528975658005999	0.999913822088121	ENSMUSG00000040843
Gm38190	15.9216721344942	0.289284309529095	0.575143751594251	0.502977401262246	0.614980160790514	0.999913822088121	ENSMUSG00000102302
ENSMUSG00000040836	0.988717245473609	0.26918140505081	1.17464208035117	0.229160362593461	0.818744278909957	0.999913822088121	ENSMUSG00000040836
Dcaf6	403.649868816579	0.0816063860388324	0.105132831284858	0.776221709636256	0.437618089855269	0.999913822088121	ENSMUSG00000026571
Mpc2	786.043876021292	-0.168500686183491	0.416028725770957	-0.40502175870485	0.685461517073464	0.999913822088121	ENSMUSG00000026568
ENSMUSG00000026567	0.813031699263366	-0.569794970005211	1.76030780024713	-0.323690532942714	0.746172338932861	0.999913822088121	ENSMUSG00000026567
Mpzl1	90.124492891049	-0.124820055902357	0.368649000895834	-0.338587804657109	0.734920270982921	0.999913822088121	ENSMUSG00000026566
Gm18407	1.13251738291944	0.21299824285573	1.10768031000167	0.192292163120068	0.84751335677634	0.999913822088121	ENSMUSG00000104517
Rcsd1	2320.4630997765	0.0428506097230364	0.269894621330498	0.158767927688948	0.873851718245697	0.999913822088121	ENSMUSG00000040723
ENSMUSG00000103686	1.27268952975713	0.434577423010397	1.05549990958847	0.41172663215086	0.68053980236956	0.999913822088121	ENSMUSG00000103686
Creg1	336.841400403707	-0.0906418811503184	0.234201124956137	-0.387025814531397	0.698737097093478	0.999913822088121	ENSMUSG00000040713
Gm16565	1.07929411031305	1.25361329489778	1.1724637108343	1.06921287483238	0.284973758595992	0.999913822088121	ENSMUSG00000089829
Cd247	1.00901431939117	2.27284942407224	1.73900025577528	1.30698625059084	0.19121738115712	0.999913822088121	ENSMUSG00000005763
Gm37856	0.89854144609422	1.04691913915431	2.04718423120644	0.511394687002521	0.609074714468099	0.999913822088121	ENSMUSG00000103768
Pou2f1	453.565152095961	-0.127830346032991	0.233125831748513	-0.548331967651227	0.583463980895285	0.999913822088121	ENSMUSG00000026565
ENSMUSG00000026564	1.08425364403316	0.0850918693989381	1.75566848763349	0.0484669343889833	0.961344115994049	0.999913822088121	ENSMUSG00000026564
Gm15853	12.0214482926492	0.489033297455399	0.422802638227739	1.15664675013685	0.247416713699632	0.999913822088121	ENSMUSG00000103400
Tada1	319.524218443889	-0.139249412784989	0.355752762507333	-0.39142187344819	0.695485426794164	0.999913822088121	ENSMUSG00000026563
Pogk	322.355434244851	-0.0838992276066055	0.322918321101311	-0.259815631768639	0.795005992525617	0.999913822088121	ENSMUSG00000040596
Gm16418	5.48773639420026	0.0205808352325968	0.623708951962505	0.0329974985413293	0.973676582431422	0.999913822088121	ENSMUSG00000084093
Gm6286	404.897803873402	0.230480939389429	0.213761655660021	1.07821460625286	0.280937995092481	0.999913822088121	ENSMUSG00000086925
ENSMUSG00000097823	1.55518708759769	-0.631434793975612	1.05455292570953	-0.59877013147611	0.549326182685408	0.999913822088121	ENSMUSG00000097823
Fam78b	0.938251688196239	1.35672592145342	1.54151892930081	0.880122777388659	0.378792801204295	0.999913822088121	ENSMUSG00000060568
Gm17868	2.02268194017449	-0.383025521647189	1.21677802798768	-0.314786684865309	0.752923622112932	0.999913822088121	ENSMUSG00000102870
Uck2	3027.18094655525	-0.106000171364677	0.155377315970593	-0.682211368516229	0.4951053071096	0.999913822088121	ENSMUSG00000026558
Gm2453	1.63308068951203	-1.20731126608249	1.13683176042359	-1.06199642560359	0.288237307883012	0.999913822088121	ENSMUSG00000102909
Tmco1	2426.97929692282	-0.0121095146942442	0.122045564040763	-0.0992212604318796	0.920962594767453	0.999913822088121	ENSMUSG00000052428
Aldh9a1	1382.58104635153	-0.0656772599945691	0.212766638557673	-0.308682133814726	0.757563335718542	0.999913822088121	ENSMUSG00000026687
Mgst3	9.4531368344746	0.0248868913423752	0.533962986104671	0.0466078960340085	0.962825738746297	0.999913822088121	ENSMUSG00000026688
Pbx1	21.5512878104988	-0.517128571528813	0.271931276634633	-1.90168846308778	0.057211895017608	0.999913822088121	ENSMUSG00000052534
Gm5265	1.39630592558594	1.22410492637299	1.0523627042566	1.16319679652435	0.244749665983394	0.999913822088121	ENSMUSG00000058622
Nuf2	3704.69554440048	0.0107440339063426	0.152758656548873	0.0703333882941367	0.943928308282983	0.999913822088121	ENSMUSG00000026683
ENSMUSG00000026678	1.73312038985063	0.611342681810244	1.50910276240968	0.405103414451429	0.68540149676405	0.999913822088121	ENSMUSG00000026678
Hsd17b7	496.276123931837	-0.120261809450114	0.289972681248565	-0.414734963763795	0.678335934074785	0.999913822088121	ENSMUSG00000026675
3110045C21Rik	24.6207351573829	-0.0065332787441872	0.326444159702404	-0.0200134649372901	0.984032631250545	0.999913822088121	ENSMUSG00000097503
Ddr2	1.19992221050312	0.0986565591028038	1.19328258000304	0.0826766105163056	0.934108683291163	0.999913822088121	ENSMUSG00000026674
Uap1	966.166498679426	0.0277666851185056	0.15866883516896	0.17499772459373	0.861081421508282	0.999913822088121	ENSMUSG00000026670
Uhmk1	2212.24368001378	-0.0720970046076111	0.27973164911074	-0.257736315632521	0.796610416882223	0.999913822088121	ENSMUSG00000026667
Gm6345	1.11951075286091	0.249019741324278	1.53607901174547	0.162113888296223	0.871216169587303	0.999913822088121	ENSMUSG00000096964
Sh2d1b1	3.68463934071057	0.570469327410549	0.722790732881461	0.789259327020325	0.429960453483184	0.999913822088121	ENSMUSG00000102418
Gm7694	1.31963083236639	-1.40357420079706	1.23725034250748	-1.13443023822689	0.256614121099854	0.999913822088121	ENSMUSG00000102752
Nos1ap	1.97377382421591	-0.122905085690631	0.977948842628423	-0.12567639566943	0.899988087222989	0.999913822088121	ENSMUSG00000038473
Gm7299	12.7101403140735	0.393797007011889	0.421480719921605	0.934317961412649	0.350139901891141	0.999913822088121	ENSMUSG00000102193
Olfml2b	9.0522218439057	0.260607912267232	0.462416937688892	0.563577782357457	0.573041510770173	0.999913822088121	ENSMUSG00000038463
Atf6	2194.35910446483	-0.0962271231038327	0.129816038962473	-0.741257581674096	0.458537275875854	0.999913822088121	ENSMUSG00000026663
Gm9929	28.4204471291651	0.0244276905374902	0.286748141130865	0.085188662221674	0.932111404051386	0.999913822088121	ENSMUSG00000053925
Dusp12	227.672839445576	0.0057680192318498	0.242276437007602	0.0238075947586633	0.981006082026241	0.999913822088121	ENSMUSG00000026659
Gm26620	4.75844793688281	0.241742177451779	0.720699214236479	0.335427280447204	0.737302791908646	0.999913822088121	ENSMUSG00000096968
Fcrlb	13.8578789832961	-0.299220152837971	0.369620195561822	-0.809534101304062	0.418207995853763	0.999913822088121	ENSMUSG00000070524
Fcrla	114.793131295439	-0.0947633256502672	0.181338012963717	-0.522578383326765	0.601267686711743	0.999913822088121	ENSMUSG00000038421
Gm2962	78.8126814461709	-0.029269332365195	0.467089994932238	-0.0626631541731935	0.95003473841484	0.999913822088121	ENSMUSG00000089838
Fcgr2b	2188.81814667209	0.00281675964768649	0.119564227964335	0.0235585483688876	0.981204736575777	0.999913822088121	ENSMUSG00000026656
Gm38204	3.17282311100821	-0.388612330815188	0.793900799546458	-0.489497341528307	0.624489636198372	0.999913822088121	ENSMUSG00000103676
Gm10522	5.16963445739524	-0.303777533240906	0.567342968665867	-0.53543896728861	0.592346350613633	0.999913822088121	ENSMUSG00000104340
Fcgr4	71.9769188011677	0.169520254977686	0.163108770275704	1.03930803163523	0.298661500698715	0.999913822088121	ENSMUSG00000059089
Fcgr3	23.4187168136174	0.132738265259426	0.327809942047347	0.404924464555299	0.685533034839574	0.999913822088121	ENSMUSG00000059498
Cfap126	23.2923147261872	0.112694581108318	0.352709963103143	0.319510626002257	0.749339334955079	0.999913822088121	ENSMUSG00000026649
Sdhc	2731.73366610131	-0.0150747278841776	0.331653459369558	-0.045453250850551	0.963746036773656	0.999913822088121	ENSMUSG00000058076
ENSMUSG00000056569	1.3395341475655	-0.197823499506331	1.1472170856978	-0.172437720787609	0.863093419399625	0.999913822088121	ENSMUSG00000056569
ENSMUSG00000038370	0.989665039772746	-0.119978824186422	1.19550803313369	-0.10035802425512	0.920060093259889	0.999913822088121	ENSMUSG00000038370
Nr1i3	1.15118531202801	-1.33638357759376	1.08073586644533	-1.23654966868943	0.216254315320566	0.999913822088121	ENSMUSG00000005677
Tomm40l	182.328835505977	0.0163365940695951	0.145247860161466	0.112473905305278	0.910447658988828	0.999913822088121	ENSMUSG00000005674
Apoa2	12.9831292119492	-0.161459327990429	0.464854276324827	-0.347333210026459	0.728341003973104	0.999913822088121	ENSMUSG00000005681
Fcer1g	6.38507304355072	0.354330296584589	0.449582038157836	0.788132679936368	0.430619101485695	0.999913822088121	ENSMUSG00000058715
Ndufs2	4570.83747184733	0.0500842321963786	0.129001780935794	0.388244501998821	0.697835103155834	0.999913822088121	ENSMUSG00000013593
ENSMUSG00000006403	1.62826936909148	1.14477705647727	0.964486922930857	1.18692854123781	0.235255808246157	0.999913822088121	ENSMUSG00000006403
B4galt3	148.979136496024	-0.203241761863289	0.294653746327114	-0.689764730286705	0.490342151848518	0.999913822088121	ENSMUSG00000052423
Ppox	235.522022491415	-0.081657298998688	0.117910164650312	-0.692538249275291	0.488599374189859	0.999913822088121	ENSMUSG00000062729
Usp21	492.089240035212	-0.0248468512916698	0.138113766039494	-0.179901337891002	0.8572300248538	0.999913822088121	ENSMUSG00000053483
Ufc1	1830.50817793261	-0.00704740246750037	0.434782022998211	-0.0162090475105255	0.987067617542928	0.999913822088121	ENSMUSG00000062963
Rpl27-ps1	368.444056148279	0.170849866840513	0.553980628095115	0.308404045513266	0.757774904027419	0.999913822088121	ENSMUSG00000079137
Gm20045	40.5482945915847	0.0721968858356878	0.421872213603844	0.171134489325442	0.864118017323236	0.999913822088121	ENSMUSG00000103983
Dedd	100.681211535015	-0.0468152611531867	0.239962202349239	-0.195094313582987	0.845319114149987	0.999913822088121	ENSMUSG00000013973
Nit1	374.671980680765	0.009915759397801	0.0938750436966938	0.105627214724271	0.915878131309541	0.999913822088121	ENSMUSG00000013997
Pfdn2	3158.09578204775	0.0630314421886131	0.275697368711826	0.228625476126676	0.819160021861589	0.999913822088121	ENSMUSG00000006412
ENSMUSG00000102929	6.37623703964605	-0.572097534343217	0.578515462573189	-0.988906211423588	0.322709031225803	0.999913822088121	ENSMUSG00000102929
Klhdc9	2.56479567510527	0.562860555600141	0.812721578852191	0.692562582619093	0.488584098797505	0.999913822088121	ENSMUSG00000045259
Nectin4	10.6505205982491	0.793647435756716	0.440882747706276	1.80013266539851	0.071839692818444	0.999913822088121	ENSMUSG00000006411
Arhgap30	12262.387489008	-0.0620869969238906	0.113360898605666	-0.547693231859998	0.58390256019006	0.999913822088121	ENSMUSG00000048865
Usf1	1849.71848105964	-0.0396226278901807	0.321437458799214	-0.123266989597908	0.901895679925329	0.999913822088121	ENSMUSG00000026641
Tstd1	19.095575360911	0.247913309683904	0.279877636881171	0.885791778316186	0.375729741027725	0.999913822088121	ENSMUSG00000103711
F11r	8.72042746698623	0.122270604838954	0.557467858525983	0.219332115688703	0.826391346203585	0.999913822088121	ENSMUSG00000038235
B930036N10Rik	13.0585377992126	0.93994709796449	0.788280638476695	1.19240160430793	0.233103811545887	0.999913822088121	ENSMUSG00000091993
Alyref2	97.2186972050412	0.1597246234652	0.336643651125217	0.474462010292865	0.635170482364612	0.999913822088121	ENSMUSG00000060244
ENSMUSG00000038209	6.25511702000171	-0.608593805073002	0.65777392279974	-0.925232490948549	0.354844986148188	0.999913822088121	ENSMUSG00000038209
Cd244a	27.7049570301681	0.0237546463777731	0.342067225550702	0.0694443799447022	0.944635904073942	0.999913822088121	ENSMUSG00000004709
Ly9	2102.01947284174	-0.110160497998338	0.123934889362388	-0.88885783950819	0.374079486320016	0.999913822088121	ENSMUSG00000004707
Slamf7	1623.41066568087	-0.113846730709938	0.171410501172927	-0.664175939810622	0.506577710808327	0.999913822088121	ENSMUSG00000038179
Gm37787	22.1546777561287	0.205311064107419	0.465383318722383	0.441165499165419	0.659093188113495	0.999913822088121	ENSMUSG00000103219
A630035G10Rik	15.4303912117308	0.31764926563689	0.442883381121898	0.717230041082668	0.473232165863921	0.999913822088121	ENSMUSG00000103083
Gm37981	2.57723348572964	-0.425659798530716	0.833760726854425	-0.510529921619871	0.609680257496055	0.999913822088121	ENSMUSG00000103137
Cd48	1023.8687249768	-0.00337691921253057	0.101327156467464	-0.0333268921211155	0.973413908855751	0.999913822088121	ENSMUSG00000015355
Gm37010	11.0322454082495	-0.499924004616004	0.99132698807458	-0.504297785322065	0.614052133529804	0.999913822088121	ENSMUSG00000103883
Tma7-ps	81.9699435958458	-0.172484362539267	0.292162935140529	-0.590370446738231	0.554942319378835	0.999913822088121	ENSMUSG00000059058
Slamf1	253.075184317383	-0.346593133999675	0.170572194577085	-2.03194392180399	0.0421593333881601	0.999913822088121	ENSMUSG00000015316
Cd84	600.357211572972	0.0642726214101508	0.179341248846567	0.358381698708579	0.720057685659415	0.999913822088121	ENSMUSG00000038147
ENSMUSG00000073492	15.8154579350007	-0.0455596538782592	0.396360876454746	-0.114944881255103	0.90848881073061	0.999913822088121	ENSMUSG00000073492
Gm37065	43.6571339495652	-0.00128624287831147	0.367070594922913	-0.00350407495479607	0.997204158415149	0.999913822088121	ENSMUSG00000104413
Slamf6	2159.1876072114	0.00189988256406715	0.141084068024789	0.0134663154434513	0.989255759547469	0.999913822088121	ENSMUSG00000015314
Vangl2	192.489147631814	-0.019280472625598	0.292774717085425	-0.0658542951301781	0.947493828750281	0.999913822088121	ENSMUSG00000026556
Ncstn	728.123601073218	-0.0396237139597053	0.274942411901203	-0.144116412181412	0.885408544965793	0.999913822088121	ENSMUSG00000003458
Copa	4765.90182854007	-0.108002080046687	0.337705438575476	-0.319811491642735	0.749111235706357	0.999913822088121	ENSMUSG00000026553
ENSMUSG00000102779	2.29243143327323	-0.12914668518411	1.17477449996071	-0.109933170313477	0.91246237585875	0.999913822088121	ENSMUSG00000102779
Pex19	599.170786784827	-0.0229957116925271	0.138420332343206	-0.166129580122019	0.868054976029132	0.999913822088121	ENSMUSG00000003464
Gm10171	1471.38943851429	-0.0560609900468576	0.280245208747161	-0.20004263515326	0.84144723693359	0.999913822088121	ENSMUSG00000089803
Dcaf8	3071.89819212883	-0.0195785316588975	0.214233431336752	-0.0913887787575139	0.927183677691793	0.999913822088121	ENSMUSG00000026554
Pea15a	308.552980662298	-0.0847444264728432	0.169176531542225	-0.500923063620628	0.616425270118733	0.999913822088121	ENSMUSG00000013698
ENSMUSG00000007122	2.81962376579702	-0.795373916757666	0.649946875449808	-1.22375219698873	0.221045722386935	0.999913822088121	ENSMUSG00000007122
Igsf8	333.321533405983	0.0400601422470129	0.114927353526717	0.348569257167314	0.727412711045184	0.999913822088121	ENSMUSG00000038034
ENSMUSG00000007097	1.28800769406462	0.416580954815431	1.2181618860234	0.341975035990765	0.73236967927619	0.999913822088121	ENSMUSG00000007097
Kcnj9	2.07939018476152	0.281920884481297	0.920560146703495	0.306249282560026	0.759414851728863	0.999913822088121	ENSMUSG00000038026
Kcnj10	2.21403242523565	-0.700786459135434	0.760801186410651	-0.921116412083481	0.356989652487448	0.999913822088121	ENSMUSG00000044708
Pigm	952.073626676648	-0.00555246155378163	0.105898961421805	-0.052431690351199	0.958184723587527	0.999913822088121	ENSMUSG00000050229
Gm37145	25.1269235939973	-0.132843342788438	0.311772488892564	-0.426090651103652	0.670041792216959	0.999913822088121	ENSMUSG00000102278
Slamf9	16.94887424216	0.287263201928759	0.555980936019106	0.516678150847401	0.605380850760699	0.999913822088121	ENSMUSG00000026548
Igsf9	19.9541615269231	0.128016166892754	0.402120003019907	0.318353143169593	0.750217077022991	0.999913822088121	ENSMUSG00000037995
Tagln2	3873.07900795322	-0.0577136572144279	0.0678400441145969	-0.85073142223989	0.39491856400784	0.999913822088121	ENSMUSG00000026547
Gm37125	6.11914894439521	0.139481514399823	0.49256363218249	0.283174609911408	0.777042990473251	0.999913822088121	ENSMUSG00000104351
Cfap45	11.4728652073877	-0.100123614506523	0.391227398144459	-0.255921786105464	0.798011231810507	0.999913822088121	ENSMUSG00000026546
4933439K11Rik	1.90073103535387	-0.333750194493005	0.943447372418044	-0.353756027363357	0.723521730264578	0.999913822088121	ENSMUSG00000085184
Slamf8	0.997749743590128	-0.132967366563475	1.08567613454863	-0.122474246538316	0.902523440714978	0.999913822088121	ENSMUSG00000053318
Dusp23	40.731578515544	-0.276820249316613	0.395066000624079	-0.70069367872539	0.48349420182033	0.999913822088121	ENSMUSG00000026544
Gm2710	803.141602728581	-0.0621400804878989	0.228469867704256	-0.271983702324967	0.78563455079299	0.999913822088121	ENSMUSG00000060128
ENSMUSG00000037942	3.57195966120103	-0.114544635029803	0.719097257183363	-0.159289489544799	0.873440801162521	0.999913822088121	ENSMUSG00000037942
ENSMUSG00000026542	1.00644888728853	0.690183631925559	1.72880219469828	0.399226489902747	0.689726326212742	0.999913822088121	ENSMUSG00000026542
ENSMUSG00000062527	2.64569357144985	1.6609978464316	1.85078188388919	0.897457372416692	0.369474910012742	0.999913822088121	ENSMUSG00000062527
Aim2	1442.01298946399	-0.103411737364594	0.138536422351628	-0.746458841719746	0.455390285571981	0.999913822088121	ENSMUSG00000037860
Ifi206	1560.07293724025	0.408849451041849	0.244804979865927	1.67010267219958	0.0948990515560084	0.999913822088121	ENSMUSG00000037849
Ifi214	557.650720407275	0.449056031461421	0.255471598028033	1.75775324900166	0.0787895031735512	0.999913822088121	ENSMUSG00000070501
ENSMUSG00000104989	3.39617501398244	0.981385042307965	0.68664214322953	1.42925256188347	0.152931655280509	0.999913822088121	ENSMUSG00000104989
Ifi209	2670.86399121861	0.376642183498375	0.241093014314309	1.56222769278314	0.118234358994122	0.999913822088121	ENSMUSG00000043263
ENSMUSG00000106299	4.97476801112888	0.360362704512751	0.820930225300136	0.438968737423452	0.660684188975972	0.999913822088121	ENSMUSG00000106299
Ifi208	270.011984721681	0.462017539992831	0.306316435225288	1.50830150413911	0.13147737844587	0.999913822088121	ENSMUSG00000066677
Gm18752	8.16709542306234	0.791370570082569	0.468277273923429	1.68996151244353	0.0910353180752574	0.999913822088121	ENSMUSG00000103105
Ifi207	126.446837864931	0.343108991893257	0.357550997282337	0.959608543959182	0.337252267347177	0.999913822088121	ENSMUSG00000073490
Ifi204	258.55110964346	0.55938386430792	0.334000527205005	1.67479934534528	0.0939736073856495	0.999913822088121	ENSMUSG00000073489
Ifi203-ps	15.9720478528837	0.23556714312863	0.328353242380772	0.717419878118505	0.473115057804214	0.999913822088121	ENSMUSG00000090222
Mndal	11463.0470028008	0.116761418733104	0.152779615974798	0.764247363682109	0.444719846163456	0.999913822088121	ENSMUSG00000090272
Ifi211	2210.60405272114	0.34690708711357	0.129443660275836	2.67998514855292	0.00736254266569538	0.999913822088121	ENSMUSG00000026536
Ifi203	3866.38465450729	-0.0880987888148901	0.249346540305952	-0.353318673308206	0.723849547870188	0.999913822088121	ENSMUSG00000039997
ENSMUSG00000026535	0.968589537767082	0.320005584122542	1.56642204548207	0.204290781686528	0.838126273222812	0.999913822088121	ENSMUSG00000026535
Ifi205	776.668740825633	0.432619484142444	0.207448226857722	2.08543351126908	0.0370299676063542	0.999913822088121	ENSMUSG00000054203
ENSMUSG00000047048	0.765765957491012	1.25221770488661	2.54611534399679	0.491814994885866	0.622850135194352	0.999913822088121	ENSMUSG00000047048
ENSMUSG00000046486	0.886819197363248	1.5421209477655	2.10454741706603	0.73275657049124	0.463706913922857	0.999913822088121	ENSMUSG00000046486
ENSMUSG00000066672	1.43365447982373	-0.472336436321177	1.23996589319463	-0.380926958486138	0.703257447947286	0.999913822088121	ENSMUSG00000066672
ENSMUSG00000102920	0.952822687809248	2.15504533104097	2.04437254842639	1.05413533003061	0.291820962909673	0.999913822088121	ENSMUSG00000102920
ENSMUSG00000066671	1.55446626966892	2.97001352202327	2.00042418957253	1.48469186560773	0.137625467504518	0.999913822088121	ENSMUSG00000066671
Fmn2	14.4118123586746	0.446755546217212	0.408766020988864	1.09293709182687	0.274421421252753	0.999913822088121	ENSMUSG00000028354
Rgs7	2.50361353673668	-0.490568379434389	0.860609251064712	-0.570024524867095	0.568661064251494	0.999913822088121	ENSMUSG00000026527
Fh1	2610.43133810707	-0.0682680407426467	0.101585411478473	-0.672026029614629	0.501567125508257	0.999913822088121	ENSMUSG00000026526
Kmo	1074.70228211031	-0.00785915895576648	0.197037956964108	-0.0398865227637235	0.968183595829874	0.999913822088121	ENSMUSG00000039783
Opn3	35.8820837833857	-0.115227872997135	0.254611792399579	-0.452562985834922	0.650863456910894	0.999913822088121	ENSMUSG00000026525
Chml	375.71539837404	-0.10555704991342	0.198477016019757	-0.53183513149408	0.594840188358048	0.999913822088121	ENSMUSG00000078185
Exo1	1301.02804485045	-0.0845931029500691	0.0751631155237609	-1.12546030537182	0.260394028859584	0.999913822088121	ENSMUSG00000039748
ENSMUSG00000094820	1.29647993729357	0.0647640174016196	1.30027726116959	0.049807852014089	0.960275509449043	0.999913822088121	ENSMUSG00000094820
Rbm8a2	576.829329059047	0.157891390716458	0.404728940784379	0.390116383598512	0.696450488404633	0.999913822088121	ENSMUSG00000078184
Cep170	1058.31449253837	-0.0325976789643894	0.349651751472449	-0.0932289880634501	0.925721645528125	0.999913822088121	ENSMUSG00000057335
ENSMUSG00000103634	1.11550061754733	-1.0664063410914	2.50846192517329	-0.425123590830556	0.670746581400907	0.999913822088121	ENSMUSG00000103634
Gm38104	11.3991671598502	-0.326605998637734	1.0814740618927	-0.302000769270541	0.762651476523069	0.999913822088121	ENSMUSG00000104154
Sdccag8	597.322878649493	0.102611683534141	0.0794976156637455	1.29075171220432	0.196789786773557	0.999913822088121	ENSMUSG00000026504
Gm38158	4.7549456213463	0.250487002761867	0.800102207760186	0.31306875588193	0.754228425953327	0.999913822088121	ENSMUSG00000103367
ENSMUSG00000103584	1.53782796040061	-0.774748799889513	0.998786516037938	-0.775690087370068	0.437931994128043	0.999913822088121	ENSMUSG00000103584
Gm37519	2.45338369188577	-1.1268094088326	2.61291212306057	-0.431246576908501	0.666289090464694	0.999913822088121	ENSMUSG00000103251
Akt3	480.52225499378	-0.10250647136498	0.321305858159458	-0.319030819892826	0.749703142070714	0.999913822088121	ENSMUSG00000019699
ENSMUSG00000104391	1.15054467868116	-1.35940276787056	1.33291696010204	-1.01987056100366	0.30778985304169	0.999913822088121	ENSMUSG00000104391
ENSMUSG00000102749	1.49792760296033	-2.17930477129235	1.59574269020821	-1.36569936034487	0.172033345200103	0.999913822088121	ENSMUSG00000102749
Gm37706	8.27625451932283	-1.33745146951405	1.24066803937995	-1.07800912658512	0.281029683241823	0.999913822088121	ENSMUSG00000103646
ENSMUSG00000097892	8.2668357401439	-0.0355725150240356	0.43426397644266	-0.081914496605114	0.934714706557433	0.999913822088121	ENSMUSG00000097892
Zbtb18	2366.72911240206	0.0266975050817995	0.22628095620494	0.11798387955202	0.906080430915981	0.999913822088121	ENSMUSG00000063659
ENSMUSG00000102432	1.8486625512852	0.188459525275268	0.954473560336433	0.197448659770984	0.843476454041354	0.999913822088121	ENSMUSG00000102432
ENSMUSG00000101746	3.99200230042081	-0.37292850740123	0.599048079308983	-0.622535185875918	0.533590014727585	0.999913822088121	ENSMUSG00000101746
Adss	5488.18117074591	-0.0634570632444993	0.185462795608748	-0.342155217903478	0.732234084434064	0.999913822088121	ENSMUSG00000015961
Gm16585	2.09121217063328	2.51722082181204	1.14220354395944	2.20382858652855	0.0275364013610798	0.999913822088121	ENSMUSG00000089657
ENSMUSG00000102483	1.22797665547636	1.71675481348298	2.49995849191283	0.686713327055845	0.49226339705982	0.999913822088121	ENSMUSG00000102483
Catspere2	3.12554150172549	0.532549496142894	0.791774074629724	0.672602846199458	0.501199990508642	0.999913822088121	ENSMUSG00000091476
ENSMUSG00000104097	1.30531887486869	0.93727605929343	1.17791735697418	0.79570612806071	0.426202864170549	0.999913822088121	ENSMUSG00000104097
Gm8010	4.62282072741596	1.00140285021229	0.594276485941263	1.68507903964295	0.0919733230321765	0.999913822088121	ENSMUSG00000102493
Desi2	686.93212980416	-0.0795133692830106	0.251765115947802	-0.315823615927379	0.752136391946755	0.999913822088121	ENSMUSG00000026502
Gm37486	28.1074857275816	0.03658508793783	0.309863086638915	0.118068558390315	0.906013335932437	0.999913822088121	ENSMUSG00000104126
B230369F24Rik	8.95173314325071	0.486489538301925	0.497980971390443	0.976923951418401	0.328606803146929	0.999913822088121	ENSMUSG00000086350
Cox20	16.370093151917	-0.0928791023903464	0.381509914104744	-0.243451346758046	0.807655771041377	0.999913822088121	ENSMUSG00000026500
Hnrnpu	63760.9907282128	-0.0629370328500877	0.171375817169256	-0.367245705314007	0.713435749565278	0.999913822088121	ENSMUSG00000039630
ENSMUSG00000104279	6.09535256688724	0.376593671271518	0.539729924465963	0.697744657467602	0.485336894800686	0.999913822088121	ENSMUSG00000104279
Efcab2	497.836046342617	-0.0973013791096206	0.308179934652138	-0.315729118508156	0.752208123004361	0.999913822088121	ENSMUSG00000026495
Smyd3	393.747781283663	0.0181723468780144	0.171708156232035	0.105832752950055	0.915715049616255	0.999913822088121	ENSMUSG00000055067
Gm5561	782.63741104667	0.0333186328897587	0.66576589264053	0.0500455689575984	0.960086075016983	0.999913822088121	ENSMUSG00000096474
Tfb2m	852.448068470581	-0.121597766565088	0.192301498015435	-0.632328753649793	0.527172078498022	0.999913822088121	ENSMUSG00000026492
Cnst	356.913044805329	-0.0200229202231843	0.284254459000729	-0.0704401271085532	0.943843353736799	0.999913822088121	ENSMUSG00000038949
Sccpdh	136.595885279983	0.015261268756668	0.238856942538818	0.0638929251729317	0.949055485664267	0.999913822088121	ENSMUSG00000038936
Ahctf1	4309.15980921574	-0.0819292890198418	0.0898202854839446	-0.912146833851766	0.361691427034635	0.999913822088121	ENSMUSG00000026491
Gm10518	1.89520045262052	1.19714304423579	0.954641692487963	1.25402342434451	0.209833491434057	0.999913822088121	ENSMUSG00000073486
Gm37070	47.1875859272551	0.0799999031899502	0.580010620785259	0.137928341866638	0.890297050909896	0.999913822088121	ENSMUSG00000104418
Cdc42bpa	37.8848507500989	-0.322523735051004	0.391368126750377	-0.824093003507964	0.409886715263036	0.999913822088121	ENSMUSG00000026490
Gm38331	1.39488865363407	1.11229625660953	1.25762573267541	0.884441394375161	0.376457985770584	0.999913822088121	ENSMUSG00000103636
Coq8a	340.951224163527	0.0503637568131827	0.122395452382929	0.41148388957797	0.68071775203127	0.999913822088121	ENSMUSG00000026489
Psen2	905.609258573602	-0.0596957150804008	0.332409192157726	-0.179585031006229	0.857478357145153	0.999913822088121	ENSMUSG00000010609
Gm31728	1.42253574636137	-1.69521264896871	1.18771604572399	-1.42728782276859	0.153496949135351	0.999913822088121	ENSMUSG00000102923
Gm5069	12.9782843642882	-0.239317308179873	0.399409057188528	-0.59917847097521	0.549053877764769	0.999913822088121	ENSMUSG00000055676
Itpkb	853.148621923928	-0.136781576342196	0.278960168316476	-0.490326547935759	0.62390284392629	0.999913822088121	ENSMUSG00000038855
Gm37390	1.64071515535466	-1.13324234915694	2.97389726919925	-0.38106304508026	0.70315646805047	0.999913822088121	ENSMUSG00000103123
Parp1	8500.72834819308	-0.116967381742283	0.252109962097136	-0.463953827009885	0.642680826871465	0.999913822088121	ENSMUSG00000026496
Lin9	717.844933941487	-0.0064085125832543	0.173008638607306	-0.0370415756972709	0.97045185585918	0.999913822088121	ENSMUSG00000058729
ENSMUSG00000026497	2.56905391822671	0.44924053766316	1.8344693271441	0.244888552245535	0.806542725845493	0.999913822088121	ENSMUSG00000026497
Gm8101	18.4331739193192	0.00621694575872684	0.655966554975436	0.00947753465717417	0.992438134628478	0.999913822088121	ENSMUSG00000104202
Acbd3	1705.97480745907	-0.0477034871019967	0.156333670202107	-0.305138918828721	0.760260350813471	0.999913822088121	ENSMUSG00000026499
Gm37768	11.7335305938055	0.1107494057007	0.543197874820103	0.203884092398885	0.838444076406718	0.999913822088121	ENSMUSG00000103649
Gm38293	3.61954077957922	-0.382157600677578	0.725651157497179	-0.52664093032755	0.598442962826933	0.999913822088121	ENSMUSG00000103156
H3f3a	24412.9172882694	0.00189692367183224	0.219953704174014	0.00862419516395827	0.993118973127493	0.999913822088121	ENSMUSG00000060743
H3f3aos	4.66307460052624	0.116528328143035	0.581877638251193	0.200262599011805	0.84127521166716	0.999913822088121	ENSMUSG00000073485
Sde2	1485.93694059125	-0.06743827565844	0.292673221177704	-0.230421749509816	0.817764062139356	0.999913822088121	ENSMUSG00000038806
Gm20305	35.1179735863356	0.195866796935244	0.456125573624259	0.429414197013632	0.667621823867555	0.999913822088121	ENSMUSG00000103979
Pycr2	1006.68699063071	-0.0308774686362234	0.339300628627959	-0.0910032756528736	0.927489988264287	0.999913822088121	ENSMUSG00000026520
Lefty1	4.85893510127778	0.0222637657476731	0.567159466503981	0.0392548605155246	0.968687194944877	0.999913822088121	ENSMUSG00000038793
Tmem63a	189.556374634063	0.0259266776813541	0.140589985566339	0.184413403109145	0.853689155979044	0.999913822088121	ENSMUSG00000026519
Ephx1	105.956875287259	0.0488350937420855	0.200247408960487	0.243873785911116	0.807328572110488	0.999913822088121	ENSMUSG00000038776
Nvl	2373.56589262178	-0.0476111249198485	0.175005146885511	-0.272055569605595	0.785579291727988	0.999913822088121	ENSMUSG00000026516
Cnih4	1196.43105928192	-0.0128017735870648	0.252092333624042	-0.0507820821166133	0.959499168852714	0.999913822088121	ENSMUSG00000062169
Wdr26	7584.62145885155	0.0233094167950809	0.0717752642084886	0.324755569375169	0.745366073831709	0.999913822088121	ENSMUSG00000038733
ENSMUSG00000054135	6.57937033261163	0.190399646835785	0.535664962883089	0.355445399697237	0.722255942369501	0.999913822088121	ENSMUSG00000054135
Rpl35a-ps2	2077.5158785739	-0.00205064445965652	0.469317015525712	-0.00436942278208144	0.996513716115832	0.999913822088121	ENSMUSG00000081214
Gm8146	3.02916866452367	-0.496651707662224	0.741236707856659	-0.670031182209431	0.502837912541856	0.999913822088121	ENSMUSG00000103260
ENSMUSG00000089927	1.0601510304647	1.0099080042687	3.00585557437571	0.33598021570895	0.736885785721022	0.999913822088121	ENSMUSG00000089927
Dnah14	26.3780006649993	0.21788232170449	0.294336890906571	0.740248091339832	0.459149471640802	0.999913822088121	ENSMUSG00000047369
Lbr	3177.94588707179	-0.0361528149964389	0.399631127875081	-0.0904654629599818	0.927917337951454	0.999913822088121	ENSMUSG00000004880
Gm5533	1.4377461793651	0.718176868074801	1.03609755483076	0.693155644201966	0.488211880684578	0.999913822088121	ENSMUSG00000056699
Enah	25.8463252980339	0.203174589700243	0.290498601474615	0.699399545019831	0.484302372100757	0.999913822088121	ENSMUSG00000022995
2700078F05Rik	3.60827107999985	1.06742769369785	0.97991197806405	1.08930977229884	0.276017304803702	0.999913822088121	ENSMUSG00000103722
Srp9	6559.75921337522	-0.0964816412817321	0.374374702162604	-0.257714104944588	0.796627559559762	0.999913822088121	ENSMUSG00000026511
Degs1	735.295439673846	0.0231356421291856	0.0909246672566564	0.254448466265813	0.79914911204408	0.999913822088121	ENSMUSG00000038633
Fbxo28	422.734603367439	0.0847863307320794	0.161403338295146	0.525307169155553	0.5993696744419	0.999913822088121	ENSMUSG00000047539
Trp53bp2	455.450553504049	-0.0483323711282878	0.17738995469687	-0.272463969061156	0.785265292130786	0.999913822088121	ENSMUSG00000026510
Capn2	682.675510153378	0.214171241371824	0.138504202783488	1.54631583062227	0.122028310565473	0.999913822088121	ENSMUSG00000026509
Disp1	144.51256176629	-0.052124228865607	0.273179509228465	-0.190805778269463	0.84867776145575	0.999913822088121	ENSMUSG00000030768
BC085271	502.973153835307	-0.0644599960034163	0.155488709207715	-0.41456383766943	0.678461225479549	0.999913822088121	ENSMUSG00000102478
Brox	796.719495634241	0.0864502840396464	0.177132018074338	0.488055660289294	0.625510416470137	0.999913822088121	ENSMUSG00000046836
Aida	2499.48683332907	0.0263964563935585	0.158792090304505	0.166232816401244	0.867973734960898	0.999913822088121	ENSMUSG00000042901
Mia3	2594.30362808247	-0.0983047075700989	0.352215282770938	-0.279104037725788	0.780164984558486	0.999913822088121	ENSMUSG00000056050
ENSMUSG00000103415	1.43036448134815	0.535025220034551	1.33975109840609	0.399346729904586	0.689637739355439	0.999913822088121	ENSMUSG00000103415
Taf1a	487.2983080384	-0.0298990265734161	0.0858602034743368	-0.348229160467256	0.727668089767235	0.999913822088121	ENSMUSG00000072258
Gm37986	2.78336822230218	0.615249034221261	0.902125056464212	0.681999718124078	0.495239129099074	0.999913822088121	ENSMUSG00000104212
Dusp10	811.60388353799	0.116196584211779	0.149267189021423	0.778446924428264	0.436305584635844	0.999913822088121	ENSMUSG00000039384
1700056E22Rik	98.8621776205067	-0.0441005890104233	0.440215532123656	-0.100179538867419	0.920201789904659	0.999913822088121	ENSMUSG00000044854
ENSMUSG00000101574	2.1226035224026	-0.543159151935008	0.749502400485118	-0.724693011768137	0.468640383231254	0.999913822088121	ENSMUSG00000101574
ENSMUSG00000103308	1.17478319000806	0.497034876977962	1.05604182603537	0.470658325005883	0.637884749627621	0.999913822088121	ENSMUSG00000103308
Rpl21-ps1	4.25921736083105	1.01507290269861	0.894896533053634	1.13429079810479	0.256672587780586	0.999913822088121	ENSMUSG00000102606
Hlx	425.106777261235	0.218613358494213	0.16380640913925	1.33458366887447	0.182012645988743	0.999913822088121	ENSMUSG00000039377
Mtarc2	1959.91228617131	0.00211824464119871	0.280090114393933	0.00756272546705989	0.993965875632403	0.999913822088121	ENSMUSG00000073481
Rab3gap2	1220.77065031965	-0.0325825594195819	0.135847725567092	-0.239846190163046	0.810449497301518	0.999913822088121	ENSMUSG00000039318
ENSMUSG00000103613	1.55609111303403	-0.109196138982391	0.932943797866368	-0.117044712909954	0.906824621182907	0.999913822088121	ENSMUSG00000103613
Iars2	2708.35007562938	-0.0189171683291241	0.0857956149589129	-0.22049108614914	0.8254887137938	0.999913822088121	ENSMUSG00000026618
Gm37785	2.14174394523532	0.740313468692086	1.08085915219413	0.684930563977055	0.493387738141555	0.999913822088121	ENSMUSG00000102526
Bpnt1	761.962561435569	0.0125627681842403	0.126642673999861	0.0991985385925605	0.920980635171141	0.999913822088121	ENSMUSG00000026617
4930532G15Rik	7.54497178473044	-0.135519038985019	0.480541430283442	-0.282013226008598	0.777933368860949	0.999913822088121	ENSMUSG00000097261
Eprs	16732.1486963258	-0.156458767674226	0.138272066908101	-1.13152837860023	0.257832765961546	0.999913822088121	ENSMUSG00000026615
Gm9722	185.53980587398	0.0585147157661376	0.221704893003688	0.26393064660582	0.791833360106447	0.999913822088121	ENSMUSG00000102546
Lyplal1	13.3734003241277	-0.391303612856044	0.386274569768058	-1.01301934810517	0.311050919386283	0.999913822088121	ENSMUSG00000039246
ENSMUSG00000039239	2.76148369738254	-0.00778109053784756	0.722205101239847	-0.0107740730777024	0.991403699745349	0.999913822088121	ENSMUSG00000039239
Rrp15	4970.88122198982	0.0123564289302181	0.283456037460544	0.0435920470804511	0.965229591183553	0.999913822088121	ENSMUSG00000001305
A430105J06Rik	6.592000843138	0.126516584031688	0.448145853829349	0.28231117827069	0.777704915022697	0.999913822088121	ENSMUSG00000097784
Gm3809	0.97432830667081	-1.69153532439885	2.53435892372214	-0.667441106532196	0.5044904163079	0.999913822088121	ENSMUSG00000097935
ENSMUSG00000107163	1.27451047008341	-0.0116634353242804	1.77838078133971	-0.00655845780985891	0.994767145284648	0.999913822088121	ENSMUSG00000107163
Gpatch2	649.209144548372	-0.0915676709416597	0.158546706537971	-0.577543822518508	0.563572144063087	0.999913822088121	ENSMUSG00000039210
Gm38155	22.5839690880001	0.178081506922488	0.494213594718569	0.360333080323088	0.718598063971267	0.999913822088121	ENSMUSG00000104245
Kctd3	692.224917714253	-0.0262240194012915	0.203925043203092	-0.128596365553664	0.897677042297829	0.999913822088121	ENSMUSG00000026608
Pdcd5-ps	387.623732959149	0.00345843055756518	0.353985973631133	0.00976996495677255	0.992204819812806	0.999913822088121	ENSMUSG00000102824
Cenpf	3293.50611283801	-0.0149175313174393	0.263560318064691	-0.0566000656964519	0.954863782212287	0.999913822088121	ENSMUSG00000026605
Ptpn14	7.6581985219842	0.0289862184290451	0.522372471337537	0.0554895596906662	0.955748447296193	0.999913822088121	ENSMUSG00000026604
Gm37422	37.0519299317864	0.11866233523429	0.205619168817372	0.577097631105028	0.563873504516873	0.999913822088121	ENSMUSG00000104435
Smyd2	442.964273138631	0.00820540358919825	0.133106275320978	0.0616455052131193	0.950845137908986	0.999913822088121	ENSMUSG00000026603
Prox1	2.3896341334017	0.922914232882974	2.21639532515341	0.4164032573111	0.677114945320734	0.999913822088121	ENSMUSG00000010175
Rps6kc1	162.93137522318	-0.113054987152094	0.164059752846601	-0.689108603362353	0.490754926345477	0.999913822088121	ENSMUSG00000089872
Angel2	1059.24953935255	-0.0501544521553485	0.122785763300856	-0.408471233203622	0.682927745893586	0.999913822088121	ENSMUSG00000026634
Vash2	7.85834617830442	-0.2867946951402	0.420344941501778	-0.68228415956562	0.495059287360106	0.999913822088121	ENSMUSG00000037568
Flvcr1	527.403567879416	0.00909043995772429	0.21479126394378	0.0423222052462229	0.966241843916383	0.999913822088121	ENSMUSG00000066595
A230020J21Rik	1.36963185371037	1.58536466633903	1.16807268299899	1.3572483026216	0.174702327659798	0.999913822088121	ENSMUSG00000097845
Tatdn3	72.8070139161266	-0.177357711572784	0.195551226783257	-0.906962919590179	0.364426406251669	0.999913822088121	ENSMUSG00000026632
Nsl1	615.071586581918	0.082598744310363	0.133532256327572	0.6185677272444	0.536201167856111	0.999913822088121	ENSMUSG00000062510
ENSMUSG00000103576	2.23193211125616	-0.315163754508753	1.14089263732003	-0.276243131210906	0.782361331635314	0.999913822088121	ENSMUSG00000103576
Batf3	530.741598775422	-0.219125758262177	0.389639675450529	-0.562380507089809	0.573856797193854	0.999913822088121	ENSMUSG00000026630
Atf3	1288.94274907335	0.0475974808810285	0.243061188727076	0.195825097088922	0.844747065733434	0.999913822088121	ENSMUSG00000026628
D730003I15Rik	97.0988601680201	-0.0853311906330016	0.378702755938535	-0.225324979274381	0.821726468620817	0.999913822088121	ENSMUSG00000073478
ENSMUSG00000103685	1.0263726783581	-0.150568521609986	1.54287153927411	-0.0975897978394396	0.922258025979381	0.999913822088121	ENSMUSG00000103685
Nenf	409.86428324972	-0.0994943903289995	0.533770429149697	-0.18639921752034	0.852131706005491	0.999913822088121	ENSMUSG00000037499
Pacc1	431.141039875895	0.0722060726301637	0.112920113531623	0.639443854348786	0.522534227650109	0.999913822088121	ENSMUSG00000026627
Ppp2r5a	5230.24530312472	0.0321529909352091	0.154557538955209	0.208032498139914	0.835203592564508	0.999913822088121	ENSMUSG00000026626
Gm32200	2.98691059316456	0.0762855029474104	0.897882185494534	0.0849615953850271	0.932291922713774	0.999913822088121	ENSMUSG00000103114
9430037O13Rik	9.28557785780158	0.108417797331027	0.380524839869448	0.284916478430747	0.775708131038094	0.999913822088121	ENSMUSG00000102246
Dtl	1377.02989531088	-0.0682023753405006	0.119537855535154	-0.570550433878611	0.568304425649077	0.999913822088121	ENSMUSG00000037474
Ints7	1661.18444726522	-0.0508986682926198	0.13183120805005	-0.386089675164744	0.699430256178413	0.999913822088121	ENSMUSG00000037461
Gm37349	3.86040940431424	-0.323622126516824	0.839344220162688	-0.385565443524585	0.699818530006365	0.999913822088121	ENSMUSG00000102970
Lpgat1	2715.06637697202	0.023878508880736	0.251641010205762	0.0948911660353415	0.924401273339577	0.999913822088121	ENSMUSG00000026623
Gm38037	53.6783967644656	0.199004588841569	0.330844522358674	0.60150486223201	0.547503774277175	0.999913822088121	ENSMUSG00000102840
Nek2	2813.90440556345	0.0955990825990796	0.265741957353386	0.359744029701531	0.719038562400325	0.999913822088121	ENSMUSG00000026622
1700034H15Rik	5.41749255890492	0.177984156620588	0.59381299620728	0.299730988976974	0.764382358952615	0.999913822088121	ENSMUSG00000055833
Slc30a1	258.139566338054	0.0514606052122321	0.125265773807459	0.410811378464242	0.681210849115734	0.999913822088121	ENSMUSG00000037434
ENSMUSG00000049353	2.28702303678761	-0.358377653246404	0.801744468926092	-0.4469973503234	0.654876973027298	0.999913822088121	ENSMUSG00000049353
Gm26670	6.26554751996725	0.192596919353981	1.12968751754723	0.170486896918314	0.864627238259103	0.999913822088121	ENSMUSG00000097416
Traf5	495.626618149205	0.0871468993733309	0.142188648706191	0.612896318843324	0.539944897461796	0.999913822088121	ENSMUSG00000026637
Gstp-ps	123.465213170023	0.0844596617156064	0.510877264601471	0.165322803670843	0.868689911043045	0.999913822088121	ENSMUSG00000103653
Rcor3	128.54169462815	-0.160343270149552	0.253951914187017	-0.631392248658029	0.527784082995341	0.999913822088121	ENSMUSG00000037395
Gm10516	5.66572114155719	-0.140474697352651	0.509803154412122	-0.275546936375155	0.782896070835335	0.999913822088121	ENSMUSG00000097316
Hhat	21.2685619829157	0.164089508609217	0.296712943128562	0.553024437960292	0.580246676293802	0.999913822088121	ENSMUSG00000037375
ENSMUSG00000016262	1.29037742044356	1.08519113282843	1.05287772047659	1.03069056522273	0.302685950538112	0.999913822088121	ENSMUSG00000016262
ENSMUSG00000016200	2.1335507115934	-0.432169887245836	0.952465543841917	-0.453738080122681	0.650017355209221	0.999913822088121	ENSMUSG00000016200
Utp25	691.63834999029	-0.120203312320637	0.295661894506049	-0.406556660003332	0.684333634323675	0.999913822088121	ENSMUSG00000016181
Irf6	8.34905232916417	0.558467857301526	0.419018555959893	1.33279982320158	0.182597503774877	0.999913822088121	ENSMUSG00000026638
A130010J15Rik	318.570248516577	-0.113779763840623	0.139704146801488	-0.814433690377833	0.415396544848251	0.999913822088121	ENSMUSG00000079144
Traf3ip3	3127.78837819654	0.0271337313252494	0.129522350937536	0.209490725954589	0.83406517439281	0.999913822088121	ENSMUSG00000037318
ENSMUSG00000090080	1.83978411439159	-0.462483156761124	0.956224088551382	-0.48365562246163	0.628630292656113	0.999913822088121	ENSMUSG00000090080
4930570N18Rik	13.9243817411339	0.436245955084123	0.459572384965217	0.949243186396285	0.342496941554307	0.999913822088121	ENSMUSG00000089683
Lamb3	117.321876295782	0.0775034166793595	0.20271565818966	0.382325753084389	0.702219754818024	0.999913822088121	ENSMUSG00000026639
Hsd11b1	27.2848333473891	-0.0122174538424169	0.2858695972294	-0.0427378565640642	0.965910501951391	0.999913822088121	ENSMUSG00000016194
Gm38118	1.63878933086781	0.411876650004786	1.0715992561953	0.384356976382337	0.70071388388911	0.999913822088121	ENSMUSG00000103089
Gm37691	65.5293864227959	-0.0381236571473141	0.162481390802395	-0.234633990754541	0.814492825105949	0.999913822088121	ENSMUSG00000104348
Plxna2	1.91440941563098	-2.8544541517823	1.16130969644435	-2.45796117996944	0.013972827714528	0.999913822088121	ENSMUSG00000026640
A330023F24Rik	1.96448386279136	-0.623331745782761	1.10942402932253	-0.561851671955759	0.574217083178459	0.999913822088121	ENSMUSG00000096929
Cd46	22.1702054984926	-0.377023627008037	0.322347881145322	-1.16961720259631	0.242155051383895	0.999913822088121	ENSMUSG00000016493
ENSMUSG00000104010	2.27144003775204	-0.492665879668275	1.25034200156698	-0.394024898028575	0.693562657190024	0.999913822088121	ENSMUSG00000104010
Gm37132	0.797449037403915	0.210680558776874	1.51311769715603	0.139236068134592	0.889263607834102	0.999913822088121	ENSMUSG00000103443
Cr1l	1448.74762386794	0.0459722333640021	0.0887427590687376	0.518039261416172	0.604430876570891	0.999913822088121	ENSMUSG00000016481
Cr2	288.667118381447	-0.0147797219476499	0.150758156240423	-0.0980359691059088	0.921903731708002	0.999913822088121	ENSMUSG00000026616
Fam171a1	6.58983944662169	-1.2393240102503	0.472460304232351	-2.6231283330013	0.00871264475974334	0.999913822088121	ENSMUSG00000050530
Nmt2	1440.52492472238	-0.0952837416008883	0.355025377344813	-0.268385720236403	0.78840243004945	0.999913822088121	ENSMUSG00000026643
Rpp38	426.410609814213	0.0315626743232775	0.16420549420421	0.19221448390774	0.847574200925374	0.999913822088121	ENSMUSG00000049950
Dclre1c	246.889770345014	0.101094209728821	0.270171748700508	0.374184977574713	0.708266699706182	0.999913822088121	ENSMUSG00000026648
Suv39h2	632.088700976349	0.00609891587862516	0.121616528034165	0.0501487419284969	0.960003858132092	0.999913822088121	ENSMUSG00000026646
Gm13184	1.90922110953222	0.603528553989949	0.960207691281683	0.628539595620569	0.529650516443774	0.999913822088121	ENSMUSG00000085043
ENSMUSG00000109865	2672.20382156327	0.00848691246697346	0.0958250340323797	0.0885667566171246	0.929426228603767	0.999913822088121	ENSMUSG00000109865
Gm45902	236.619201226089	-0.0232255828869632	0.12252244730495	-0.189561859053926	0.849652477288264	0.999913822088121	ENSMUSG00000051396
Cdnf	20.9865171968743	0.23828596999652	0.325628460269629	0.731772553907641	0.46430740374012	0.999913822088121	ENSMUSG00000039496
Gm13182	5.52419413137905	-1.09960468472872	0.609550993956892	-1.80395848030803	0.0712378160826988	0.999913822088121	ENSMUSG00000082580
Fam107b	5050.3671323103	-0.0217563716160278	0.148716009466845	-0.146294751278128	0.883688709154863	0.999913822088121	ENSMUSG00000026655
Gm13183	3.32146208492447	-0.305767863764259	0.831362264432243	-0.367791367067971	0.71302880662288	0.999913822088121	ENSMUSG00000080703
Gm13181	2.13974719495784	0.226230674088588	0.832498024125159	0.27174920243964	0.785814866286823	0.999913822088121	ENSMUSG00000081070
Frmd4a	24.7244229457755	-0.146016958191611	0.278436506875939	-0.52441743300806	0.599988233925507	0.999913822088121	ENSMUSG00000026657
ENSMUSG00000104284	1.8321988128452	0.131527394986522	2.51211529685238	0.0523572286476351	0.958244053939014	0.999913822088121	ENSMUSG00000104284
Prpf18	1838.79082159071	-0.0475699090984057	0.13396948971536	-0.355080169368978	0.72252953247209	0.999913822088121	ENSMUSG00000039449
Gm13196	29.8774929293878	-0.0658129996380885	0.459925711173973	-0.143094847796395	0.886215273932078	0.999913822088121	ENSMUSG00000083378
ENSMUSG00000048186	2.13999526046138	0.886586402593229	0.852216888194371	1.04032953919944	0.298186824959393	0.999913822088121	ENSMUSG00000048186
Gm13176	0.69965118285596	-0.0204780458769628	1.33503164495685	-0.0153389966105445	0.987761731341255	0.999913822088121	ENSMUSG00000083407
Sephs1	1898.44597204463	0.0622036462333298	0.113308719609147	0.548974928389434	0.583022655706013	0.999913822088121	ENSMUSG00000026662
Phyh	553.131261798578	0.104772167607363	0.231636222919047	0.452313400240423	0.65104322370211	0.999913822088121	ENSMUSG00000026664
Gm13194	1.43982288518977	-0.383940145719466	1.06036674101219	-0.362082410612926	0.717290447435131	0.999913822088121	ENSMUSG00000086670
Gm13193	0.997273597975662	-0.411416950293893	1.16441511545186	-0.353324982503545	0.723844818468804	0.999913822088121	ENSMUSG00000082795
Gm13192	218.829348706888	0.108999765677091	0.429820646999854	0.253593601047109	0.799809540693924	0.999913822088121	ENSMUSG00000069188
Mcm10	2666.14309134891	-0.0334738733226924	0.191207655569315	-0.175065549666539	0.86102812757289	0.999913822088121	ENSMUSG00000026669
Optn	857.745246983398	-0.0563759351140076	0.0928067089646581	-0.607455384884687	0.54354874241374	0.999913822088121	ENSMUSG00000026672
4930551O13Rik	0.882709938492851	-1.00855773884645	1.16135179465584	-0.868434305167043	0.385156621662633	0.999913822088121	ENSMUSG00000086430
Camk1d	197.824081885025	-0.0131277809318372	0.213812033192362	-0.0613987002313685	0.951041687473746	0.999913822088121	ENSMUSG00000039145
Gm13216	15.043164122914	0.144769792506872	0.433976208631709	0.333589237445341	0.73868954076375	0.999913822088121	ENSMUSG00000082013
Cdc123	2648.49569013391	0.0519456820077455	0.247226347720112	0.210113859169063	0.833578808865874	0.999913822088121	ENSMUSG00000039128
Nudt5	1450.59972921772	-0.0444088106515284	0.112080925557452	-0.396220948664141	0.691942038478575	0.999913822088121	ENSMUSG00000025817
Gm13199	18.4014041495945	0.258328613580342	0.344277372410945	0.750350253260297	0.453043783727859	0.999913822088121	ENSMUSG00000056718
Sec61a2	120.174276497468	0.0194322916287158	0.16847253774936	0.115343971713809	0.908172486534075	0.999913822088121	ENSMUSG00000025816
Dhtkd1	5.68477674338834	-0.335477771848857	0.504859199209651	-0.664497690393762	0.506371826664521	0.999913822088121	ENSMUSG00000025815
Upf2	3095.8336110073	-0.00759760684249343	0.208895541910457	-0.0363703637378253	0.970987044849528	0.999913822088121	ENSMUSG00000043241
Proser2	2.01419752925795	0.183271063100812	1.11466206629614	0.164418498343444	0.869401702167143	0.999913822088121	ENSMUSG00000045319
Echdc3	4.0138977479458	0.150152093741669	0.684664498308489	0.219307550066682	0.826410480953313	0.999913822088121	ENSMUSG00000039063
A230108P19Rik	1.3455760938416	-0.237648923892433	1.13712219094319	-0.208991545310812	0.834454838752666	0.999913822088121	ENSMUSG00000087125
Gm13383	1.2572157572094	0.712809530163685	1.23189595692582	0.578628029547635	0.562840187555853	0.999913822088121	ENSMUSG00000087485
ENSMUSG00000118578	0.884198500641211	-0.195421348301396	1.42271982265584	-0.137357577500113	0.89074816139983	0.999913822088121	ENSMUSG00000118578
Usp6nl	890.188651204777	-0.0454537792391062	0.139480356700378	-0.325879430726914	0.744515578831914	0.999913822088121	ENSMUSG00000039046
Celf2	3271.00702596065	-0.0651828592766105	0.289537307083146	-0.22512766984426	0.821879956009451	0.999913822088121	ENSMUSG00000002107
Gm13217	71.0454373223543	-0.135648884953093	0.454149649543404	-0.298687635429142	0.765178392133418	0.999913822088121	ENSMUSG00000082953
ENSMUSG00000079603	1.45060225633361	3.41987893670106	2.37623428562831	1.43920107431528	0.150093561113213	0.999913822088121	ENSMUSG00000079603
Gata3	2.74164020377096	0.476094087670805	1.01215160312054	0.470378238006018	0.638084809200564	0.999913822088121	ENSMUSG00000015619
Taf3	2744.0968973062	-0.0779012697552027	0.423851190805147	-0.183793915046509	0.854175129911138	0.999913822088121	ENSMUSG00000025782
C630004M23Rik	2.98661273569312	0.411452845025228	0.75110205957039	0.547798850745487	0.583830027817571	0.999913822088121	ENSMUSG00000103570
Atp5c1	11288.286432727	0.0112299520262514	0.130878626308909	0.0858043237689985	0.931621969287145	0.999913822088121	ENSMUSG00000025781
Kin	1745.42278188689	0.104991328066902	0.268943705092133	0.390384032342138	0.69625259342281	0.999913822088121	ENSMUSG00000037262
Itih5	22.0429368774172	-0.229857555663942	0.289112065824245	-0.795046567871975	0.426586414214667	0.999913822088121	ENSMUSG00000025780
ENSMUSG00000086748	2.04247450622443	-0.51948630931457	1.33960925724401	-0.387789429272318	0.698171868810551	0.999913822088121	ENSMUSG00000086748
Sfmbt2	49.9312171843081	0.0574832602786289	0.269276067949774	0.213473335065747	0.830957785306534	0.999913822088121	ENSMUSG00000061186
Gm13294	2.65465983418984	0.397154479700495	0.895976602355457	0.44326434268083	0.657574543906636	0.999913822088121	ENSMUSG00000083900
Prkcq	23.9555799459045	0.784885722599908	0.379840774449539	2.06635457643365	0.0387950116355043	0.999913822088121	ENSMUSG00000026778
ENSMUSG00000102992	1.33258658219815	-1.02740300102107	2.14114018334927	-0.479839203902083	0.631341733930965	0.999913822088121	ENSMUSG00000102992
Gm38171	1.44710265769516	0.520885903589291	1.14712267068583	0.454080384687951	0.649770970855449	0.999913822088121	ENSMUSG00000102196
Gm13292	1467.65172287434	-0.160183778306767	0.157678439178653	-1.01588891379927	0.309682288677115	0.999913822088121	ENSMUSG00000082424
Pfkfb3	868.682884049147	0.000735322995738372	0.311824227275269	0.00235813298461011	0.998118483843046	0.999913822088121	ENSMUSG00000026773
ENSMUSG00000102376	1.37240672919894	0.092402744250246	1.5826550468069	0.0583846394302246	0.953442249858875	0.999913822088121	ENSMUSG00000102376
Rbm17	16027.3587318924	0.0544915494495494	0.173577989052274	0.313931217587381	0.753573279864589	0.999913822088121	ENSMUSG00000037197
Il2ra	1998.73769342618	-0.0833226372729187	0.160783552231766	-0.518228613041281	0.604298773429099	0.999913822088121	ENSMUSG00000026770
ENSMUSG00000104101	10.0015076150962	-0.016085469250013	0.412153560336534	-0.0390278546590227	0.968868180720234	0.999913822088121	ENSMUSG00000104101
Il15ra	63.753297483089	0.249920688021953	0.158243693006018	1.57934059345069	0.114257955588361	0.999913822088121	ENSMUSG00000023206
Fbh1	603.133769522953	0.0197373951438157	0.165457128896181	0.119290086051235	0.905045537600514	0.999913822088121	ENSMUSG00000058594
Ankrd16	496.276062503605	0.0757748959746504	0.186599694577038	0.406082636664587	0.684681883194271	0.999913822088121	ENSMUSG00000047909
Gm13310	9.5279362476874	0.770839819861792	0.428757547216674	1.79784548369068	0.0722014972903296	0.999913822088121	ENSMUSG00000080801
Mindy3	908.414444123711	0.0529552678590449	0.108750989458848	0.486940561392164	0.62630045347089	0.999913822088121	ENSMUSG00000026767
Gm37289	2.26325287408295	0.635653578117757	1.13638295907774	0.559365637296814	0.575912207990584	0.999913822088121	ENSMUSG00000102630
Gm38014	1.2823422353264	0.226048825004511	1.3370527856112	0.169064996862618	0.865745517010497	0.999913822088121	ENSMUSG00000104406
Pter	65.9769827696434	-0.14907458515825	0.176139023348283	-0.846346155011212	0.39735966692065	0.999913822088121	ENSMUSG00000026730
Rsu1	385.753835198144	-0.135306050743144	0.25534297778426	-0.529899243430395	0.596181790755703	0.999913822088121	ENSMUSG00000026727
Gm37780	5.58409545756416	0.264163571412706	0.626888463940685	0.421388471167816	0.673471436337977	0.999913822088121	ENSMUSG00000102691
Gm13270	7.47025239742638	-0.151140453153903	0.678271650963124	-0.222831741440599	0.82366646294266	0.999913822088121	ENSMUSG00000086358
Cubn	1.54627157138815	0.526424684675111	0.981281658366648	0.536466446903073	0.591636219180412	0.999913822088121	ENSMUSG00000026726
Trdmt1	189.281175406199	-0.12222693408622	0.132237726708429	-0.924297000021167	0.355331704280782	0.999913822088121	ENSMUSG00000026723
Vim	9890.31798485551	0.0562831417253508	0.187231393695858	0.300607396090733	0.763713890923311	0.999913822088121	ENSMUSG00000026728
St8sia6	642.040594702408	-0.247421551878635	0.281100210898273	-0.880189847912191	0.378756472225533	0.999913822088121	ENSMUSG00000003418
Hacd1	52.0060986786502	-0.028056271599397	0.3363714415917	-0.0834086017131404	0.933526649168699	0.999913822088121	ENSMUSG00000063275
Stamos	12.7718102640681	-0.0183435084929153	0.377018926329604	-0.0486540786466479	0.961194972433557	0.999913822088121	ENSMUSG00000086657
Stam	266.047109330359	-0.00858391994464177	0.229925221823477	-0.0373335290342005	0.970219071815819	0.999913822088121	ENSMUSG00000026718
ENSMUSG00000103901	4.34374933837936	0.87042963133633	1.13170510688399	0.769131133226877	0.44181546772352	0.999913822088121	ENSMUSG00000103901
Gm13320	14.5698161651103	0.469607990954307	0.625035560699022	0.751330037012791	0.452454056529253	0.999913822088121	ENSMUSG00000083545
Mrc1	17.063016032076	0.0689595258693692	0.298704193435826	0.230862262347798	0.817421809094294	0.999913822088121	ENSMUSG00000026712
Gm37697	1.50273894394275	0.0439544923843061	1.2891926911013	0.0340945870137982	0.972801724914529	0.999913822088121	ENSMUSG00000103475
ENSMUSG00000057914	10.95307638587	-0.420719918306202	0.595582236372829	-0.706401051966289	0.47993876687156	0.999913822088121	ENSMUSG00000057914
Gm13268	349.116710426033	0.167346106388707	0.476584711548733	0.351136119840881	0.725486231325123	0.999913822088121	ENSMUSG00000070271
Gm13316	45.693474750196	-0.0430489107508517	0.372701900005072	-0.115504940410193	0.908044904806804	0.999913822088121	ENSMUSG00000085281
Nsun6	156.686668576267	0.0232762135994837	0.107156299547254	0.217217407635649	0.828038919211373	0.999913822088121	ENSMUSG00000026707
ENSMUSG00000103778	2.04308128884789	1.33612936818808	1.33142733115063	1.003531576172	0.315604449632774	0.999913822088121	ENSMUSG00000103778
Arl5b	144.721919591555	0.123772488810201	0.265434164801053	0.466302025976838	0.640999328791079	0.999913822088121	ENSMUSG00000017418
Gm38257	1.75735922926219	0.619686403457733	1.7875622949806	0.346665626813558	0.72884253645704	0.999913822088121	ENSMUSG00000102258
Gm13313	4.32313673526949	-0.234405095951396	0.791439226845561	-0.29617573655739	0.767095877444026	0.999913822088121	ENSMUSG00000083860
Gm37416	201.621030194067	0.273964799079471	0.758294861039471	0.361290591767852	0.717882226105147	0.999913822088121	ENSMUSG00000103865
Plxdc2	0.8195800717553	1.26674213551169	1.4758421760009	0.858318156311395	0.390716806475744	0.999913822088121	ENSMUSG00000026748
Nebl	76.1761524852933	0.350920200340604	0.244849430959012	1.43320815150004	0.151798360828489	0.999913822088121	ENSMUSG00000053702
A930004D18Rik	10.1645316566219	-0.0374893556717149	0.398763147594439	-0.0940140930722197	0.925097961669331	0.999913822088121	ENSMUSG00000054057
Skida1	19.7971586171926	0.223966857139447	0.334375248825817	0.66980692478263	0.502980878635659	0.999913822088121	ENSMUSG00000054074
1810059C17Rik	4.11455583614586	-0.402234704225411	0.807903442630839	-0.497874724875021	0.618572343072265	0.999913822088121	ENSMUSG00000086340
Mllt10	1013.76550095603	-0.0775194530056407	0.141783250300135	-0.546746197745807	0.584553110756079	0.999913822088121	ENSMUSG00000026743
ENSMUSG00000081619	8.52264738804894	-0.624165016519863	0.575602911207402	-1.0843673726573	0.278201944161185	0.999913822088121	ENSMUSG00000081619
Dnajc1	1013.85085571234	-0.0657031588574924	0.275949970420522	-0.238098082624785	0.811805021826043	0.999913822088121	ENSMUSG00000026740
Commd3	1795.97749461455	0.038008986371144	0.192446282788058	0.197504393540319	0.843432843609132	0.999913822088121	ENSMUSG00000051154
Bmi1	2675.8844796635	-0.0787209129796361	0.201910692396123	-0.389879862455208	0.696625385361429	0.999913822088121	ENSMUSG00000026739
Gm13333	1.32515373590337	1.04091708351745	1.01747738277645	1.02303707299816	0.306290317561546	0.999913822088121	ENSMUSG00000081139
Pip4k2a	1264.6252486644	-0.0746693802890299	0.179902495953481	-0.415054721132596	0.678101844868913	0.999913822088121	ENSMUSG00000026737
4930426L09Rik	3.71699687977157	0.0501900122578472	0.602278436593788	0.083333570004098	0.933586308113352	0.999913822088121	ENSMUSG00000026736
Armc3	10.2271937502596	0.442829268440777	0.679213733518419	0.651973372427058	0.51441835010734	0.999913822088121	ENSMUSG00000037683
Msrb2	90.3507447341479	0.155297439577201	0.385341500776044	0.403012494798628	0.686939032670234	0.999913822088121	ENSMUSG00000023094
Otud1	187.480451954066	0.132105857725198	0.253702620164415	0.520711444129292	0.602567800942863	0.999913822088121	ENSMUSG00000043415
Etl4	7.94793376404527	0.336415247042537	0.866236874852824	0.388364033913581	0.697746656293204	0.999913822088121	ENSMUSG00000036617
Gm13361	0.914437485209854	-0.957999984965547	1.32744210446396	-0.721688713763074	0.470485882574662	0.999913822088121	ENSMUSG00000083777
Gm13363	15.717029329256	-0.326588403087445	0.547912749046382	-0.596059141999994	0.551135717882144	0.999913822088121	ENSMUSG00000060795
Gm13328	190.343680301875	0.0817915802354632	0.257664055858356	0.31743496376703	0.750913580719395	0.999913822088121	ENSMUSG00000081128
Arhgap21	709.14952106888	-0.0884404365136514	0.43512220697365	-0.203254246959193	0.838936314674588	0.999913822088121	ENSMUSG00000036591
Gm13375	36.1726982599793	0.0198800111848196	0.315783549174438	0.0629545498389403	0.949802696461742	0.999913822088121	ENSMUSG00000075514
Enkur	0.890611920909266	-0.486845991612522	1.18158388704727	-0.412028292658196	0.680318685947526	0.999913822088121	ENSMUSG00000026679
Thnsl1	69.2607375734498	-0.170536040654904	0.19140454990979	-0.890971717941285	0.372944343095372	0.999913822088121	ENSMUSG00000048550
Gm13378	42.4967067384705	0.241564331869506	0.560850406999969	0.430710807827797	0.66667865929711	0.999913822088121	ENSMUSG00000084071
Gm13337	0.97544809342198	-0.237675832912368	1.26696250472572	-0.187595001450987	0.851194144943441	0.999913822088121	ENSMUSG00000081467
ENSMUSG00000025716	1.04214336577649	-1.57589161357399	2.05084433931728	-0.768411128705456	0.442242970851113	0.999913822088121	ENSMUSG00000025716
Gm13342	14.4485688441919	0.174801235234086	0.378587406752478	0.46171962436239	0.644282396191769	0.999913822088121	ENSMUSG00000082516
Gm13341	1786.79898751633	-0.0270656959385252	0.244739585035196	-0.110589776208998	0.911941655156824	0.999913822088121	ENSMUSG00000083863
Gm13340	4873.2584237435	-0.0654329879061407	0.417600351856957	-0.15668805740986	0.875490699623422	0.999913822088121	ENSMUSG00000083563
Gm13339	108.806724529401	-0.0420330111722682	0.405450470039396	-0.103669903670808	0.917431311319893	0.999913822088121	ENSMUSG00000082884
Apbb1ip	1774.71149201563	-0.0624321823529016	0.344453251624547	-0.181250088534372	0.856171280647744	0.999913822088121	ENSMUSG00000026786
A130006I12Rik	1.30756030408143	-1.27286764692217	1.20707979820193	-1.05450165665786	0.29165330254993	0.999913822088121	ENSMUSG00000069136
Pdss1	493.87927637522	-0.0156934450253147	0.145111006411718	-0.10814786151223	0.913878402765794	0.999913822088121	ENSMUSG00000026784
Gm14441	3.84852882196858	0.0524959367511414	0.765812068302977	0.0685493725209519	0.94534831888574	0.999913822088121	ENSMUSG00000081861
Abi1	1594.87157526268	-0.0226110020699681	0.151056645719031	-0.149685582930427	0.881012683175603	0.999913822088121	ENSMUSG00000058835
Acbd5	619.468258589819	-0.0581852365180588	0.163976390354355	-0.354839110632451	0.722710126413977	0.999913822088121	ENSMUSG00000026781
Mastl	499.145671868648	-0.107406714367937	0.161675805879452	-0.664333873480248	0.506476645544096	0.999913822088121	ENSMUSG00000026779
Yme1l1	5545.75355231527	0.000998055336040103	0.0688202318039946	0.0145023535939641	0.988429201565192	0.999913822088121	ENSMUSG00000026775
ENSMUSG00000026774	0.915244771101203	-0.200135835969283	1.51686347286784	-0.131940573129432	0.895031296423556	0.999913822088121	ENSMUSG00000026774
Gm13422	17.0594287522107	-0.116279612353282	0.348021579628597	-0.334116098425199	0.738291952660258	0.999913822088121	ENSMUSG00000084098
Gm38309	9.39939197798517	0.571736478217894	0.460257839381556	1.24220910389301	0.214159421581133	0.999913822088121	ENSMUSG00000102704
Spopl	479.067699975848	0.0946219777048723	0.11453982837127	0.826105460872214	0.408744270189868	0.999913822088121	ENSMUSG00000026771
Gm13392	16.457423417178	-0.532931326899267	0.521816907770329	-1.02129946148435	0.307112581491103	0.999913822088121	ENSMUSG00000083373
Gm13410	5.49948452015872	-0.255332252420971	0.761203697919923	-0.335432228086511	0.737299060213316	0.999913822088121	ENSMUSG00000083116
Il1rn	16.4120036570946	0.460778669492124	0.399013792221885	1.15479384039911	0.248174860100976	0.999913822088121	ENSMUSG00000026981
Psd4	1553.51746966296	-0.0465161727554647	0.182012023181102	-0.255566483699712	0.798285601213696	0.999913822088121	ENSMUSG00000026979
Gm13418	2.05752350891936	-0.0621203599987199	0.858306816925853	-0.0723754708382869	0.942303105025822	0.999913822088121	ENSMUSG00000082307
Gm13416	1.60276396299391	-0.478021642368368	1.04052824308953	-0.45940285191013	0.645944900652725	0.999913822088121	ENSMUSG00000084241
ENSMUSG00000004113	44.6457388052342	0.229864870832555	0.297496906468715	0.772663062487095	0.439721812345416	0.999913822088121	ENSMUSG00000004113
Ehmt1	1190.64970039322	-0.13744857040401	0.128682384748268	-1.06812265464998	0.285465187960788	0.999913822088121	ENSMUSG00000036893
Arrdc1	343.120653027854	0.072625400034516	0.104078677929849	0.697793260627957	0.485306494380085	0.999913822088121	ENSMUSG00000026972
Zmynd19	2209.07492388542	0.000309845846798543	0.148635251134633	0.00208460539766496	0.998336726742485	0.999913822088121	ENSMUSG00000026974
Dph7	255.713946297425	0.0651261785968339	0.133019652359333	0.48959817171154	0.624418270460554	0.999913822088121	ENSMUSG00000026975
Mrpl41	1174.31921961255	-0.126828690750756	0.324941678961296	-0.390312166651488	0.69630572767639	0.999913822088121	ENSMUSG00000036850
Pnpla7	223.1422409512	-0.0622991794057279	0.108263261230539	-0.575441555127978	0.564992706799436	0.999913822088121	ENSMUSG00000036833
Gm13369	23.9281565047441	0.20438666678977	0.32196088194983	0.634818321878054	0.525546912323121	0.999913822088121	ENSMUSG00000083796
Nsmf	127.855985305696	0.0774205676974931	0.212159909836303	0.364916103882343	0.71517403288916	0.999913822088121	ENSMUSG00000006476
Noxa1	0.974963892723976	0.37022528927682	1.51841648813822	0.24382328048266	0.807367689159903	0.999913822088121	ENSMUSG00000036805
ENSMUSG00000087028	2.03030577070187	0.480760384935179	1.81121730293105	0.265434955903511	0.790674410687442	0.999913822088121	ENSMUSG00000087028
Nrarp	4.64329459640387	-0.0743258880853924	0.626312554396315	-0.11867219899022	0.905535062861889	0.999913822088121	ENSMUSG00000078202
Tor4a	405.551848286394	0.0575818423924288	0.0935538339758087	0.615494202058233	0.538228397127679	0.999913822088121	ENSMUSG00000059555
Nelfb	1367.72275985994	-0.00259952533044123	0.200580959310728	-0.0129599805453827	0.989659721076107	0.999913822088121	ENSMUSG00000013465
ENSMUSG00000064919	6.16378728025978	-0.967166611008499	0.512795042241279	-1.88606856802143	0.0592857153019412	0.999913822088121	ENSMUSG00000064919
ENSMUSG00000036770	1.13092861739405	-0.0988351299100355	1.06199507816218	-0.0930655253893203	0.925851505289825	0.999913822088121	ENSMUSG00000036770
Tubb4b	18073.9956274265	0.0943587251473184	0.280399332620346	0.336515512592456	0.736482155631262	0.999913822088121	ENSMUSG00000036752
ENSMUSG00000036731	1.24384197386708	-1.52106214353798	1.19723941413908	-1.27047449789461	0.20391566127913	0.999913822088121	ENSMUSG00000036731
Rnf208	2.69244448369354	-0.530662590569233	0.717209829602252	-0.739898658198154	0.459361488668621	0.999913822088121	ENSMUSG00000044628
Ndor1	96.1986455286165	-0.356669895117909	0.385619012207981	-0.924928190328807	0.35500326176476	0.999913822088121	ENSMUSG00000006471
Tmem203	49.4256547079201	-0.0790956295713267	0.319805088734914	-0.247324487187535	0.804657109298298	0.999913822088121	ENSMUSG00000078201
Tprn	261.201648307909	-0.0897684567698536	0.195384943819464	-0.459444085173726	0.645915296371554	0.999913822088121	ENSMUSG00000048707
Ssna1	689.036353444843	-0.0354677411370889	0.319847546050755	-0.110889520882742	0.91170395547554	0.999913822088121	ENSMUSG00000026966
Anapc2	2321.47662207331	-0.0415712632500787	0.0814213342728954	-0.510569663606182	0.609652422715983	0.999913822088121	ENSMUSG00000026965
Grin1	2.32560089044446	-0.617140597091589	1.00443844898712	-0.614413553875714	0.538942081486541	0.999913822088121	ENSMUSG00000026959
Man1b1	918.901780069606	-0.0498700046102297	0.222006481255234	-0.224633102278198	0.822264711029618	0.999913822088121	ENSMUSG00000036646
Gm25220	2.88743059749699	-1.25536476820134	1.51130808487203	-0.830647821425268	0.406172611050015	0.999913822088121	ENSMUSG00000088171
Dpp7	136.569453758061	0.00983836374997998	0.240819154580426	0.0408537425817358	0.967412494706402	0.999913822088121	ENSMUSG00000026958
Uap1l1	274.488676960681	0.140058996424623	0.21705346945129	0.645274165755984	0.518749531220725	0.999913822088121	ENSMUSG00000026956
Sapcd2	462.440319243525	0.0883285944259424	0.137067265778017	0.644417862460262	0.519304504556737	0.999913822088121	ENSMUSG00000026955
Entpd2	0.716662773559944	-0.0182706324926391	1.74965938832216	-0.0104423938822515	0.991668326563068	0.999913822088121	ENSMUSG00000015085
Npdc1	2.98485848947828	-0.326538680739199	0.915144225517106	-0.35681663243265	0.721229083942141	0.999913822088121	ENSMUSG00000015094
Abca2	239.194104303331	-0.1127473674743	0.256896377669175	-0.438882667390093	0.660746556336323	0.999913822088121	ENSMUSG00000026944
Paxx	217.2423800279	-0.0490528341620467	0.299965093007759	-0.16352847483083	0.870102355227949	0.999913822088121	ENSMUSG00000047617
Clic3	11.5036493152507	-0.292152490717598	0.516235630145471	-0.565928567610245	0.571442340619813	0.999913822088121	ENSMUSG00000015093
C8g	13.7938758643969	-0.121827501127211	0.330012093998912	-0.369160716660319	0.712007934626879	0.999913822088121	ENSMUSG00000015083
Fbxw5	358.58025023018	0.06462961626923	0.224531703426166	0.287841829385499	0.773467816514903	0.999913822088121	ENSMUSG00000015095
Traf2	927.649430059569	-0.0541493089554843	0.217634333791117	-0.248808669166402	0.803508784926163	0.999913822088121	ENSMUSG00000026942
Gm13433	1.54863488411526	0.947160821652699	1.14994694697226	0.823656103567661	0.41013498807856	0.999913822088121	ENSMUSG00000083043
Edf1	5226.15771127206	-0.0293506569063229	0.440552999362637	-0.0666223063939764	0.94688238726133	0.999913822088121	ENSMUSG00000015092
Mamdc4	51.6589622810569	0.0837705653899371	0.170411109762535	0.491579249185513	0.623016815776453	0.999913822088121	ENSMUSG00000026941
Phpt1	23.4386208384677	0.115752538465338	0.345785495249242	0.334752440619014	0.73781183944016	0.999913822088121	ENSMUSG00000036504
ENSMUSG00000029419	5.1492305143075	0.396432473335729	0.589996701048392	0.671923203352308	0.501632587814184	0.999913822088121	ENSMUSG00000029419
Rabl6	4119.30741464459	-0.221438141009001	0.354638550620329	-0.624405160188209	0.532361537072555	0.999913822088121	ENSMUSG00000015087
ENSMUSG00000026940	1.82025629160496	-0.804410032768116	0.986905409707347	-0.815083213503361	0.415024679651401	0.999913822088121	ENSMUSG00000026940
Tmem141	5.4886482874969	-0.479788680438353	0.827732501057222	-0.579642190956067	0.562155934897957	0.999913822088121	ENSMUSG00000026939
A230005M16Rik	2.07398790996381	-0.010335875588097	0.917487229052342	-0.0112654163031487	0.991011688378282	0.999913822088121	ENSMUSG00000087612
Bmyc	83.6623871523052	0.0123425069058749	0.297909136413141	0.041430441021313	0.966952745198787	0.999913822088121	ENSMUSG00000049086
Camsap1	639.870284103163	-0.122359224741824	0.20731423524764	-0.590211398631957	0.555048931122525	0.999913822088121	ENSMUSG00000026933
Gm13542	0.987607685124449	0.691154146235293	1.48105246193462	0.466664189148623	0.640740154633369	0.999913822088121	ENSMUSG00000082357
Ubac1	1107.7691616953	-0.0354506904128664	0.0898075661005399	-0.394740576458549	0.693034353809224	0.999913822088121	ENSMUSG00000036352
Nacc2	8.47146248037722	-0.28593655220447	0.436753856203128	-0.654685810195765	0.512670063074121	0.999913822088121	ENSMUSG00000026932
Tmem250-ps	346.854449972935	0.0762774139342648	0.148363956635711	0.514123616435725	0.607165566928498	0.999913822088121	ENSMUSG00000087679
1810012K08Rik	11.0804206258419	0.199276028281064	0.598607596806013	0.332899263798755	0.739210325180111	0.999913822088121	ENSMUSG00000087595
Qsox2	184.446520499746	-0.107751687316421	0.190942093647199	-0.564316046075794	0.572539063010576	0.999913822088121	ENSMUSG00000036327
Gpsm1	164.240657824838	-0.267797912908855	0.125423159049344	-2.13515522124186	0.0327483332155596	0.999913822088121	ENSMUSG00000026930
Dnlz	651.57961022601	-0.0700648597791876	0.264838359081965	-0.264557068024663	0.791350696684519	0.999913822088121	ENSMUSG00000075467
Card9	5.72463860400358	-0.491084989134967	0.643194877398939	-0.763508862385377	0.445159979012054	0.999913822088121	ENSMUSG00000026928
Gm13562	10.8549236066228	-0.247863083624728	0.542750593369529	-0.456679525831437	0.647901409127255	0.999913822088121	ENSMUSG00000086779
Snapc4	674.038645743484	-0.15337904587789	0.322338487290591	-0.475832244443144	0.634193896080212	0.999913822088121	ENSMUSG00000036281
Gm13563	13.9696610622234	0.0950186858752416	0.440577714288231	0.215668389012249	0.829246243249926	0.999913822088121	ENSMUSG00000085767
Entr1	682.350418773966	0.0280585499471377	0.0970118812932963	0.289227974688051	0.77240692552636	0.999913822088121	ENSMUSG00000026927
Pmpca	1935.10973750933	0.00863465016673311	0.230292656355108	0.0374942488544603	0.970090925673577	0.999913822088121	ENSMUSG00000026926
Inpp5e	140.748052124817	-0.176445611698598	0.269852207059841	-0.65386017635746	0.513201892833228	0.999913822088121	ENSMUSG00000026925
Sec16a	1368.25805935786	0.0166187269649996	0.245489986176591	0.0676961501519049	0.94602751401653	0.999913822088121	ENSMUSG00000026924
0610009E02Rik	1.11085890266806	-0.55678497437921	1.01761361023791	-0.547147727563351	0.584277244836607	0.999913822088121	ENSMUSG00000086714
Notch1	380.674467736916	0.0207281950397332	0.447309516742594	0.0463397139204201	0.963039486161503	0.999913822088121	ENSMUSG00000026923
Egfl7	79.5937875020262	-0.0864692170952169	0.330259996863252	-0.261821649356524	0.793458947360281	0.999913822088121	ENSMUSG00000026921
Agpat2	67.1137101584646	-0.0945769834004363	0.193515648806063	-0.488730415260728	0.625032567666094	0.999913822088121	ENSMUSG00000026922
Dipk1b	0.925937815560837	-0.574741044164231	1.41253998434224	-0.40688479656161	0.684092602824684	0.999913822088121	ENSMUSG00000036186
ENSMUSG00000097052	1.36743455540407	1.42974778879108	1.24019280626526	1.15284315597399	0.248974767295202	0.999913822088121	ENSMUSG00000097052
Snora17	35.5785313457703	0.274846267990647	0.334595162685679	0.821429293192859	0.411401783690245	0.999913822088121	ENSMUSG00000077192
Gm13359	0.735091851847928	-1.7748210689892	2.00595730370837	-0.884775097509866	0.376277942979399	0.999913822088121	ENSMUSG00000082951
Surf6	2859.79444933376	-0.0374843041336064	0.197942312550807	-0.189369840387134	0.849802960658596	0.999913822088121	ENSMUSG00000036160
Med22	438.167518792871	0.0442372894320388	0.11621973314721	0.380634925189559	0.703474162141186	0.999913822088121	ENSMUSG00000015776
Rpl7a	39527.5814899852	-0.0556635314600878	0.238999852276554	-0.232901949226637	0.815837544798075	0.999913822088121	ENSMUSG00000062647
Gm23969	11.8565800467742	-0.258850327450366	0.546744035032378	-0.47343969182039	0.635899517733705	0.999913822088121	ENSMUSG00000065258
Surf1	751.69173109133	-0.0373429336575896	0.231828162791868	-0.161080229459074	0.872030211500568	0.999913822088121	ENSMUSG00000015790
Surf2	1628.34174813968	0.0338126528123565	0.136710001006534	0.247331230805422	0.804651890747848	0.999913822088121	ENSMUSG00000014873
Surf4	3529.15319787779	0.0126235245637759	0.14780166903953	0.0854085386572985	0.931936605102135	0.999913822088121	ENSMUSG00000014867
Stkld1	6.3273608329938	0.019664063002177	0.503833094323392	0.0390289229185794	0.968867329021334	0.999913822088121	ENSMUSG00000049897
Rexo4	2762.21886211199	-0.0705743088878092	0.194588515735837	-0.362684861544538	0.71684030956896	0.999913822088121	ENSMUSG00000052406
Adamts13	4.97058964394839	-0.38172519119351	0.510860223608607	-0.747220420680016	0.454930519520349	0.999913822088121	ENSMUSG00000014852
Cacfd1	207.596529546097	-0.0511731290153016	0.203215243437237	-0.251817374276386	0.801182227257874	0.999913822088121	ENSMUSG00000015488
Slc2a6	1092.73977278487	-0.0215900080718469	0.0934665634499585	-0.230991782247414	0.817321186227475	0.999913822088121	ENSMUSG00000036067
Gm13398	3.37570203459667	0.038441980325866	0.727384759295709	0.0528495817854192	0.957851756118746	0.999913822088121	ENSMUSG00000087364
Adamtsl2	0.930963670974668	-2.17924420778687	1.68508888208719	-1.29325178686575	0.195923989802789	0.999913822088121	ENSMUSG00000036040
Vav2	2104.10062859676	-0.0384237861461467	0.245020306975668	-0.156818782167155	0.875387669969101	0.999913822088121	ENSMUSG00000009621
ENSMUSG00000109946	22.0117329340514	-0.184761342681613	0.267875833835033	-0.68972755039708	0.490365537012231	0.999913822088121	ENSMUSG00000109946
Brd3	2720.15752533169	-0.046840436943037	0.335016103950254	-0.139815478691115	0.888805783199076	0.999913822088121	ENSMUSG00000026918
Wdr5	2276.46969539638	-0.0207447932498723	0.115454114700862	-0.179679981987834	0.857403809719885	0.999913822088121	ENSMUSG00000026917
ENSMUSG00000080538	1.68958732067751	-0.360294788778399	1.09739527591718	-0.328318151795642	0.742671121018625	0.999913822088121	ENSMUSG00000080538
Gm13421	10.0146519877316	-0.484144744798109	0.501110647741055	-0.966143399627554	0.333972430399603	0.999913822088121	ENSMUSG00000085929
Rxra	234.525250366656	-0.119113498763544	0.218183143745718	-0.54593355251295	0.585111613563289	0.999913822088121	ENSMUSG00000015846
Col5a1	1.90065049314902	0.308827498488592	0.836013218716622	0.369405042378012	0.711825840093514	0.999913822088121	ENSMUSG00000026837
Olfm1	17.7007890815046	0.626500667905108	0.350300246183124	1.78846767803182	0.0737005858564591	0.999913822088121	ENSMUSG00000026833
Ppp1r26	21.5697870152424	-0.0813575182624292	0.288922724441073	-0.281589198010703	0.778258523917208	0.999913822088121	ENSMUSG00000035829
ENSMUSG00000026831	0.898651838541226	2.08707325664715	1.29375131833989	1.61319507625718	0.106702132839929	0.999913822088121	ENSMUSG00000026831
Mrps2	1280.76114702984	-0.0171503847894416	0.105522881341576	-0.162527639232348	0.870890364661725	0.999913822088121	ENSMUSG00000035772
Ralgds	333.316033957832	-0.0150749107795493	0.18236670948906	-0.0826626242354478	0.934119804660521	0.999913822088121	ENSMUSG00000026821
Gm13381	1.68710066246507	-0.7027126978029	1.11761824382014	-0.628759150710486	0.529506746873838	0.999913822088121	ENSMUSG00000087667
Gtf3c5	870.873202874021	0.0578276518776221	0.104422932242323	0.553783068870616	0.579727316883687	0.999913822088121	ENSMUSG00000026816
Gfi1b	11.6194954294728	-0.317482529715217	0.421087031136884	-0.753959410381394	0.450873594801143	0.999913822088121	ENSMUSG00000026815
Tsc1	552.454344471172	-0.0152379908094489	0.167132480349462	-0.0911731267171252	0.927355027773282	0.999913822088121	ENSMUSG00000026812
Ak8	4.50622837548208	-0.74950754740108	0.643650604624577	-1.16446336260066	0.244236282506385	0.999913822088121	ENSMUSG00000026807
Gtf3c4	695.267240684502	-0.066206606807218	0.198889125787112	-0.332881984096428	0.739223369243275	0.999913822088121	ENSMUSG00000035666
Ddx31	911.150436238266	-0.0308392876578243	0.181583490216319	-0.169835306178363	0.865139659947042	0.999913822088121	ENSMUSG00000026806
ENSMUSG00000026805	1.69554496194883	-1.31096815077151	1.12046330337276	-1.17002328128489	0.241991599950012	0.999913822088121	ENSMUSG00000026805
Cfap77	3.2686321775331	-0.376000930465634	0.849085243305158	-0.442830603205409	0.65788826588555	0.999913822088121	ENSMUSG00000079502
Gm13394	14466.5319503746	-0.116551065315694	0.221920107451515	-0.525193803545531	0.599448472053989	0.999913822088121	ENSMUSG00000083773
Ttf1	702.250069984354	-0.0985883517980978	0.196245982089314	-0.502371313534607	0.615406353929658	0.999913822088121	ENSMUSG00000026803
Setx	1869.70111888979	-0.143547728986479	0.234054157972266	-0.613309886182361	0.539671457716382	0.999913822088121	ENSMUSG00000043535
Ntng2	52.8377555137033	0.159600443193104	0.195527784982694	0.816254545139101	0.414354566018955	0.999913822088121	ENSMUSG00000035513
6530402F18Rik	234.665421936012	-0.0419944034417527	0.245883507651966	-0.170789833945241	0.864389022963116	0.999913822088121	ENSMUSG00000079499
Med27	356.231539463907	0.0984615833936923	0.115573295856062	0.851940603271529	0.394247059517238	0.999913822088121	ENSMUSG00000026799
Rapgef1	3444.90569611263	-0.0939985995956688	0.179545871881882	-0.523535287168885	0.600601801499869	0.999913822088121	ENSMUSG00000039844
Trub2	1258.65160695112	-0.110479761580182	0.440809490699857	-0.250629271626565	0.802100748393135	0.999913822088121	ENSMUSG00000039826
Coq4	175.605371466168	0.0508189926210873	0.232729060225427	0.218361181761584	0.827147708206859	0.999913822088121	ENSMUSG00000026798
Slc27a4	77.5905361746559	-0.0760477596026842	0.172727526690531	-0.440275855619331	0.65973732556383	0.999913822088121	ENSMUSG00000059316
Urm1	570.842489969836	0.0782819547403716	0.182755483608657	0.428342576620029	0.668401725220764	0.999913822088121	ENSMUSG00000069020
2600006K01Rik	1.49307193824624	-0.478239008643359	1.11421785364484	-0.429214993350661	0.667766772709874	0.999913822088121	ENSMUSG00000039798
Cercam	39.0021769601855	0.135917760370031	0.24000357234958	0.566315572053479	0.571179276522545	0.999913822088121	ENSMUSG00000039787
Odf2	3393.61844471203	-0.020133320546238	0.274393652517768	-0.0733738567255462	0.941508620817215	0.999913822088121	ENSMUSG00000026790
Gle1	1448.56555850234	-0.0302542360357711	0.07531416340901	-0.40170712474716	0.687899580447926	0.999913822088121	ENSMUSG00000019715
Sptan1	3845.05831870322	-0.229153680371325	0.35752468374042	-0.640945061398059	0.52155837765311	0.999913822088121	ENSMUSG00000057738
Wdr34	189.293342706611	-0.0824519619917472	0.208478357785221	-0.395494107242974	0.69247826965298	0.999913822088121	ENSMUSG00000039715
Set	61884.4727818376	-0.0540901284823748	0.147750041557445	-0.366092137181191	0.714296324498158	0.999913822088121	ENSMUSG00000054766
Pkn3	30.9760495434923	-0.242715215597591	0.240952982170998	-1.00731359873912	0.313784096882117	0.999913822088121	ENSMUSG00000026785
Zdhhc12	351.577256953923	0.127044867767607	0.291218218801839	0.436253158508794	0.66265306313584	0.999913822088121	ENSMUSG00000015335
Zer1	164.602274733963	-0.0102893337068763	0.217135780213401	-0.0473866338231497	0.962205081717626	0.999913822088121	ENSMUSG00000039686
Tbc1d13	448.970192005368	-0.133148845849943	0.133976557977732	-0.99382196303381	0.320309551538393	0.999913822088121	ENSMUSG00000039678
Slc39a1-ps	26.6156057597002	-0.161258246183619	0.533229500193155	-0.302418088506366	0.76233336728054	0.999913822088121	ENSMUSG00000085401
Endog	156.275911695269	-0.163117387926652	0.241364769715105	-0.675812746488179	0.499159540837041	0.999913822088121	ENSMUSG00000015337
Spout1	885.214129747456	-0.00779980145469218	0.153648179807403	-0.0507640342011808	0.959513550456647	0.999913822088121	ENSMUSG00000039660
Kyat1	34.944328272595	0.10216823191687	0.219803227493007	0.464816795832174	0.642062658832882	0.999913822088121	ENSMUSG00000039648
1700084E18Rik	4.26461837207618	-0.442848252803659	0.565616085116136	-0.782948477698845	0.433657368185318	0.999913822088121	ENSMUSG00000100747
Lrrc8a	56.0008887157313	0.214257924968703	0.3032056429436	0.706642273833133	0.479788811258801	0.999913822088121	ENSMUSG00000007476
Phyhd1	0.979812253627403	-0.466514806920512	1.3822306844294	-0.337508646115099	0.735733495468701	0.999913822088121	ENSMUSG00000079484
Dolk	150.415547210691	-0.0115880389472851	0.319526610672465	-0.0362662719167499	0.971070043350028	0.999913822088121	ENSMUSG00000075419
Nup188	833.077753931236	-0.152021389393678	0.329119758478795	-0.461902956225804	0.644150913951946	0.999913822088121	ENSMUSG00000052533
Sh3glb2	428.614073282396	-0.0461351428420137	0.0940071845778639	-0.490761882181474	0.623594872827065	0.999913822088121	ENSMUSG00000026860
Miga2	174.031750106078	-0.0288646674866612	0.210596059473862	-0.137061764397561	0.890981974771806	0.999913822088121	ENSMUSG00000026858
Dolpp1	264.809261871752	0.010509586922516	0.111747069793835	0.094047986599607	0.925071037838667	0.999913822088121	ENSMUSG00000026856
Crat	211.00477027015	-0.0478841432220674	0.174178191459729	-0.274914688347413	0.783381782127356	0.999913822088121	ENSMUSG00000026853
Ptpa	2977.43091148245	-0.0491079694240108	0.0561796582481396	-0.874123676707076	0.382050904762037	0.999913822088121	ENSMUSG00000039515
Ier5l	46.7618944161464	-0.0665930175535782	0.430510328899825	-0.154683902065155	0.877070521523861	0.999913822088121	ENSMUSG00000089762
Cstad	1.40773657482234	0.62907825732975	1.06023562263119	0.593338163613637	0.55295486308253	0.999913822088121	ENSMUSG00000047363
1700001O22Rik	1.23516329370665	0.823021358158088	1.20227822574624	0.684551496095881	0.493626983301524	0.999913822088121	ENSMUSG00000044320
Ntmt1	483.592532819082	0.0154107048148055	0.208089592881724	0.0740580276091211	0.940964212622124	0.999913822088121	ENSMUSG00000026857
Asb6	329.146723095974	-0.00801598067908741	0.10865693350027	-0.0737733011678217	0.941190771701158	0.999913822088121	ENSMUSG00000039483
Ptges	1.89265929059132	0.476648251772106	1.13987694267238	0.418157639591016	0.675831864762251	0.999913822088121	ENSMUSG00000050737
Tor1b	1038.87938674154	0.0341093726974066	0.0887937159273028	0.384141741802231	0.700873394965511	0.999913822088121	ENSMUSG00000026848
Tor1a	849.867981897686	0.0735526322253036	0.0883825302070159	0.832207813614561	0.405291654239445	0.999913822088121	ENSMUSG00000026849
BC005624	2811.90462797771	0.0452205132218725	0.11033950765135	0.409830659791956	0.681930173622525	0.999913822088121	ENSMUSG00000026851
Usp20	151.836520991194	-0.00416155094640827	0.11683231943577	-0.0356198607243789	0.971585471801784	0.999913822088121	ENSMUSG00000026854
Fnbp1	3040.61389454201	-0.0341094979110406	0.236253573045345	-0.144376643584111	0.885203059283336	0.999913822088121	ENSMUSG00000075415
D330023K18Rik	10.6005568937854	-0.54512656379163	0.555723993193361	-0.980930408743313	0.326627060622211	0.999913822088121	ENSMUSG00000087269
Gpr107	492.483453678907	0.0429879246177777	0.112788575720058	0.381137223724448	0.703101427715172	0.999913822088121	ENSMUSG00000000194
ENSMUSG00000088891	1.47589406533567	0.380797082064102	0.881024772377894	0.432220629887997	0.665581066912511	0.999913822088121	ENSMUSG00000088891
Ncs1	49.7075906682023	0.124623453200749	0.312288175096973	0.399065552712811	0.689844903390482	0.999913822088121	ENSMUSG00000062661
Hmcn2	12.8974707862168	1.07059776192901	0.359376062452035	2.97904583467326	0.00289147522504739	0.999913822088121	ENSMUSG00000055632
Ass1	796.664745904809	0.168570468148784	0.159207617993353	1.05880905872119	0.289686747280822	0.999913822088121	ENSMUSG00000076441
Fubp3	649.101382447103	0.00890034438261765	0.333023076354122	0.0267259088470897	0.978678348238666	0.999913822088121	ENSMUSG00000026843
Exosc2	2532.83324561455	-0.0966719118243591	0.0961857771829207	-1.00505412188451	0.314870789704227	0.999913822088121	ENSMUSG00000039356
Gm13427	6.57540133548308	-0.748624490468316	0.940238346352631	-0.796207146169242	0.425911644633774	0.999913822088121	ENSMUSG00000087549
Abl1	525.643020009899	-0.188876568966133	0.330170392730298	-0.572057862015563	0.567282775261249	0.999913822088121	ENSMUSG00000026842
Aif1l	2.60816168678797	0.0988038749964302	0.857248541676031	0.115256976469456	0.908241438836884	0.999913822088121	ENSMUSG00000001864
Nup214	1142.66086036758	-0.187613973697861	0.310342955407303	-0.604537562167734	0.545486303970934	0.999913822088121	ENSMUSG00000001855
Fam78a	303.518327597753	0.036403931053059	0.195511412638441	0.186198496352643	0.852289103077451	0.999913822088121	ENSMUSG00000050592
Plpp7	1.12035186221105	1.37877615552847	1.20866019203268	1.14074755222118	0.253974991921495	0.999913822088121	ENSMUSG00000051373
Prrc2b	1499.31141671289	-0.181317656921625	0.341122207764736	-0.531532843052762	0.595049588374859	0.999913822088121	ENSMUSG00000039262
ENSMUSG00000099155	1.38746377618666	0.0268271243569491	1.83627984456914	0.0146094967149431	0.988343722779094	0.999913822088121	ENSMUSG00000099155
Gm13610	1.88777596146608	0.637519703359778	0.786232139694698	0.810854289939526	0.417449352925753	0.999913822088121	ENSMUSG00000086216
Pomt1	174.480950910455	-0.123536421437449	0.227387847453886	-0.543285064794425	0.586933545782955	0.999913822088121	ENSMUSG00000039254
Uck1	360.963912007862	-0.00708619567169462	0.179961469138435	-0.0393761826107543	0.968590468702534	0.999913822088121	ENSMUSG00000002550
Gm13611	201.042808741447	-0.206078604068313	0.521514925894253	-0.395153798743047	0.692729387085488	0.999913822088121	ENSMUSG00000066068
Swi5	4181.84713613241	0.00571843761363799	0.276880435098456	0.0206530938583818	0.983522386707688	0.999913822088121	ENSMUSG00000044627
Golga2	1959.99131989442	0.00775871895296368	0.152355342515441	0.0509251518513527	0.959385163230113	0.999913822088121	ENSMUSG00000002546
ENSMUSG00000026825	1.33569579433572	1.52337881111502	1.24445106629914	1.22413717370614	0.220900484759311	0.999913822088121	ENSMUSG00000026825
Ciz1	1033.57001223564	0.0811918104836334	0.202586275506589	0.400776460698557	0.688584711057548	0.999913822088121	ENSMUSG00000039205
1110008P14Rik	91.4513897148785	0.0200583370824218	0.239864468839627	0.0836236278739255	0.933355680404635	0.999913822088121	ENSMUSG00000039195
Lcn2	1.00345781742936	0.0295758082352661	1.34937533634742	0.0219181479300814	0.982513248297504	0.999913822088121	ENSMUSG00000026822
Ptges2	222.488307571794	-0.0200158988303852	0.1581530714515	-0.126560291537072	0.899288426905919	0.999913822088121	ENSMUSG00000026820
Gm13413	4.45942061402848	-0.632375443418014	0.989801549398519	-0.638891143181474	0.522893750112579	0.999913822088121	ENSMUSG00000083004
Slc25a25	349.531222773431	0.114972640703408	0.12610256275644	0.911739128771485	0.36190606070501	0.999913822088121	ENSMUSG00000026819
Naif1	137.627996915817	-0.0338213624278851	0.238202581865842	-0.141985708815422	0.887091294028814	0.999913822088121	ENSMUSG00000039164
ENSMUSG00000103175	40.8361138540829	0.1106180547309	0.295365071352409	0.374512985656718	0.708022697245057	0.999913822088121	ENSMUSG00000103175
Fam102a	466.209844584457	0.0183432719340802	0.193110264500075	0.0949885910081856	0.924323888999992	0.999913822088121	ENSMUSG00000039157
Dpm2	235.642149117651	-0.00680773138398399	0.140346789642014	-0.0485064988044873	0.961312585243349	0.999913822088121	ENSMUSG00000026810
Pip5kl1	1.33385372261686	1.37439993743349	1.37668817230005	0.998337869887599	0.318115550004529	0.999913822088121	ENSMUSG00000046854
St6galnac4	1617.78623689804	-0.014286964540128	0.140525865537294	-0.101667863674082	0.919020311008124	0.999913822088121	ENSMUSG00000079442
ENSMUSG00000093147	1.42900552243498	-0.418980603430611	1.63520178715117	-0.256225627150613	0.797776621365229	0.999913822088121	ENSMUSG00000093147
St6galnac6	117.843524947162	-0.104250103473778	0.156012168773502	-0.668217769763385	0.503994594110873	0.999913822088121	ENSMUSG00000026811
Ak1	7.50780297934817	1.48479587458667	0.499394689091927	2.97319115925431	0.00294720837118314	0.999913822088121	ENSMUSG00000026817
Eng	17.4494636822761	1.01582192394784	0.359368861281998	2.82668320322477	0.00470328318542309	0.999913822088121	ENSMUSG00000026814
Fpgs	607.756607329288	-0.0395193223803104	0.168684022646047	-0.234280175208025	0.814767475584679	0.999913822088121	ENSMUSG00000009566
Cdk9	2393.03617467962	0.0586652195037907	0.129024065267686	0.454684320960419	0.649336362341811	0.999913822088121	ENSMUSG00000009555
Sh2d3c	213.872832248858	-0.129614304568891	0.23441330624989	-0.552930661840154	0.580310890650008	0.999913822088121	ENSMUSG00000059013
6330409D20Rik	1.9031204684612	-0.174033768608094	0.853222582363239	-0.20397229539572	0.838375148837411	0.999913822088121	ENSMUSG00000009551
Ttc16	2.25429547156349	0.0947873781613207	0.8582473876846	0.110442955634319	0.912058087804437	0.999913822088121	ENSMUSG00000039021
Tor2a	348.912314366109	0.0716575319288664	0.210629541919978	0.34020646522647	0.733701049725471	0.999913822088121	ENSMUSG00000009563
Ptrh1	61.8103222568721	0.119397727324959	0.180043860422846	0.663159116031757	0.50722865273704	0.999913822088121	ENSMUSG00000053746
Cfap157	10.3676109720324	-0.145393726831312	0.450061230782448	-0.323053213400629	0.746654942292035	0.999913822088121	ENSMUSG00000038987
Stxbp1	132.115263346021	-0.107093815637296	0.211056048533607	-0.507418841494338	0.611860968257761	0.999913822088121	ENSMUSG00000026797
Gm13523	0.99653636679083	-0.650630084459515	1.36426437427396	-0.476909092349325	0.633426857154682	0.999913822088121	ENSMUSG00000087496
Fam129b	60.9926353054591	0.144214713851544	0.19586789478029	0.736285617473518	0.461556897141369	0.999913822088121	ENSMUSG00000026796
Lrsam1	83.8881934162033	0.0966529319066838	0.249286083290414	0.387718923699744	0.698224050087259	0.999913822088121	ENSMUSG00000026792
Rpl12	54492.5400385493	-0.227444518450359	0.399567399839679	-0.569226915262901	0.5692021572466	0.999913822088121	ENSMUSG00000038900
Slc2a8	26.7385048705166	0.0908767756454959	0.247526714741201	0.367139263091304	0.713515141422953	0.999913822088121	ENSMUSG00000026791
Garnl3	4.32865325802563	0.761873942421827	0.596757988643521	1.27668830065204	0.201712313488831	0.999913822088121	ENSMUSG00000038860
Ralgps1	35.3781006047825	0.0109386360636243	0.375499737341423	0.0291308754063876	0.976760211228448	0.999913822088121	ENSMUSG00000038831
Zbtb34	70.9696487490085	-0.0199360165686818	0.219426954556867	-0.0908549116444813	0.927607877248124	0.999913822088121	ENSMUSG00000068966
Zbtb43	364.792820379062	-0.131845523678028	0.315139686975931	-0.418371690799126	0.675675381155181	0.999913822088121	ENSMUSG00000026788
Gm13529	4.98563936786628	0.0807556439286501	0.572625976270893	0.141026860944301	0.887848722439035	0.999913822088121	ENSMUSG00000081244
Mvb12b	25.8369591645014	0.402081214129541	0.24648748556953	1.6312439278631	0.102838859666907	0.999913822088121	ENSMUSG00000038740
Pbx3	126.977459161701	-0.173776548056935	0.285252491287938	-0.609202560413476	0.542390183405927	0.999913822088121	ENSMUSG00000038718
Mapkap1	1073.44654954534	-0.0958224379566851	0.164501036669633	-0.58250355071698	0.560227550537289	0.999913822088121	ENSMUSG00000038696
ENSMUSG00000083503	1.19084992596763	-0.781984304237386	1.8026050658989	-0.433807892272529	0.664427949984111	0.999913822088121	ENSMUSG00000083503
Gm13408	1819.93541297195	0.15696594952731	0.319864084287663	0.490727022000215	0.623619531750203	0.999913822088121	ENSMUSG00000081992
Gm13414	494.029853738004	0.0560622457338356	0.174132241825008	0.321952127568509	0.747488961729059	0.999913822088121	ENSMUSG00000087635
Gapvd1	1699.46526919515	-0.105155172286176	0.134496757864251	-0.781841688647317	0.43430761756498	0.999913822088121	ENSMUSG00000026867
Hspa5	73365.1100389918	0.0358121625127236	0.166611191282627	0.21494451985506	0.829810574186173	0.999913822088121	ENSMUSG00000026864
Rabepk	523.510504161278	0.0221719587259086	0.0854277813471044	0.259540378741911	0.795218331319413	0.999913822088121	ENSMUSG00000070953
Fbxw2	1133.56551486624	-0.0235999909468107	0.0936416227748932	-0.252024583165792	0.801022062348518	0.999913822088121	ENSMUSG00000035949
Gm34653	1.23641386101052	-0.331848225039741	1.38994194428161	-0.238749702032523	0.811299674324003	0.999913822088121	ENSMUSG00000107167
Psmd5	1346.41928488566	-0.119389359917419	0.184099738307284	-0.648503691613859	0.516659223928717	0.999913822088121	ENSMUSG00000026869
Phf19	487.927345190592	-0.0799407939811215	0.282288644115135	-0.283188132599896	0.777032624986495	0.999913822088121	ENSMUSG00000026873
Gm13448	1.80418666581689	0.391988249430458	1.03052403367132	0.380377591033922	0.703665146511828	0.999913822088121	ENSMUSG00000086001
Traf1	6212.27362795783	0.0395043988068787	0.258502657855441	0.152820087555813	0.878540156224935	0.999913822088121	ENSMUSG00000026875
Gm13450	4.53534500371815	0.742130856540258	0.586317660947505	1.26574876721427	0.205603042657904	0.999913822088121	ENSMUSG00000083533
Hc	2.59482155802551	0.124874704950281	0.674412538851062	0.185160710628273	0.85310298456086	0.999913822088121	ENSMUSG00000026874
AI182371	16.900265190271	0.163424395765038	0.273161296812502	0.598270683555923	0.549659334614796	0.999913822088121	ENSMUSG00000035875
Cntrl	4063.99893470768	-0.0442320657198686	0.280180575801247	-0.157869850875193	0.874559355622328	0.999913822088121	ENSMUSG00000057110
Rab14	2811.39379803749	0.00201918776312635	0.0881444565289214	0.0229077113030225	0.981723889280471	0.999913822088121	ENSMUSG00000026878
Gsn	180.713037345405	0.0672290825108603	0.214061547188953	0.314064265131734	0.75347222961674	0.999913822088121	ENSMUSG00000026879
Stom	87.1954895974715	-0.138798617464392	0.188890384659527	-0.734810391299564	0.462454977694997	0.999913822088121	ENSMUSG00000026880
Glo1-ps	40.6738662153201	0.145989713169266	0.269464273738816	0.541777620994645	0.587971709836558	0.999913822088121	ENSMUSG00000075391
Ggta1	1097.66998788042	0.0351925792251112	0.167249405832021	0.210419756351525	0.833340074470181	0.999913822088121	ENSMUSG00000035778
Dab2ip	18.4920598177084	0.457828477101217	0.387997498013785	1.17997791079815	0.238009000480067	0.999913822088121	ENSMUSG00000026883
Ttll11	18.4179157734609	0.291112571064007	0.292428623494885	0.995499577246748	0.319493349782709	0.999913822088121	ENSMUSG00000026885
Ndufa8	1948.9838190093	0.0560268434288892	0.359191117615293	0.155980592729734	0.876048318728884	0.999913822088121	ENSMUSG00000026895
Lhx6	1.30018644102328	0.225821485824589	1.1519694195942	0.196030799067686	0.844586059483852	0.999913822088121	ENSMUSG00000026890
Rbm18	357.169457555623	0.0478052548532191	0.105798227934357	0.451853077188401	0.651374829710659	0.999913822088121	ENSMUSG00000026889
Mrrf	709.945878752867	0.00226101011276931	0.0887774762395962	0.0254682855217376	0.979681444765323	0.999913822088121	ENSMUSG00000026887
Ptgs1	15.4459945584891	-0.137925496312507	0.365179784526614	-0.377692035968807	0.705659384725936	0.999913822088121	ENSMUSG00000047250
ENSMUSG00000068950	0.975527001674964	-0.057735561752159	2.54701472229329	-0.0226679340511133	0.981915154180412	0.999913822088121	ENSMUSG00000068950
Gm13430	19.767321515103	-0.0236454911064245	0.308203223440739	-0.0767204536099573	0.9388459328683	0.999913822088121	ENSMUSG00000083101
Gm13436	1421.04118953819	-0.132011534989439	0.470724038741261	-0.280443580791931	0.779137205267329	0.999913822088121	ENSMUSG00000083716
ENSMUSG00000075380	1.27253247298247	0.741402129657003	2.54884748513063	0.290877400072843	0.771145086453527	0.999913822088121	ENSMUSG00000075380
Pdcl	1160.23293676808	0.0617397881024041	0.241698935113105	0.255440877608801	0.798382601926668	0.999913822088121	ENSMUSG00000009030
Rc3h2	526.392386387023	-0.00109342576513172	0.187833949177052	-0.00582123609668161	0.99535535182572	0.999913822088121	ENSMUSG00000075376
Zbtb6	850.034289639567	0.105261607629546	0.171882824829407	0.612403291218987	0.540270964811703	0.999913822088121	ENSMUSG00000066798
Zbtb26	184.396020795552	0.0740024455987008	0.190210680847015	0.389055153312975	0.69723534752162	0.999913822088121	ENSMUSG00000050714
Rabgap1	932.180943709998	-0.0305189667263453	0.31753365848397	-0.0961125408627699	0.923431191251567	0.999913822088121	ENSMUSG00000035437
Strbp	3304.74528423244	-0.0886087818555426	0.19237609610668	-0.460601829690968	0.645084298650621	0.999913822088121	ENSMUSG00000026915
ENSMUSG00000107491	1.7879806234207	2.95487230657481	1.3075644256128	2.2598292280627	0.0238318516489391	0.999913822088121	ENSMUSG00000107491
Gpr21	1.34788295307298	3.23927662790068	1.318737236459	2.45634728310138	0.014035744480872	0.999913822088121	ENSMUSG00000053164
Dennd1a	240.195225615274	-0.10126811148051	0.272020914992324	-0.37228060747964	0.709683935646436	0.999913822088121	ENSMUSG00000035392
Gm44283	1.47612271721541	-0.72301456216153	1.49788954734951	-0.482688836063308	0.629316691247439	0.999913822088121	ENSMUSG00000107586
Gm13556	2.6841167712139	-0.426771832216136	1.09469870364195	-0.389853236142793	0.696645075355659	0.999913822088121	ENSMUSG00000087294
Lhx2	0.829668385933455	2.60049450071077	1.41614181250832	1.83632350781641	0.0663098250319033	0.999913822088121	ENSMUSG00000000247
Gm13588	2.68398051550413	-0.580960980438065	1.06997600516952	-0.542966363386831	0.587152962011249	0.999913822088121	ENSMUSG00000084124
Nek6	433.117125400453	-0.0237184497868821	0.101987132744275	-0.232563159181603	0.816100637645332	0.999913822088121	ENSMUSG00000026749
Psmb7	4249.25928178744	-0.050024110433062	0.24772360216801	-0.201935180964851	0.83996739815787	0.999913822088121	ENSMUSG00000026750
Gm13586	26.3538388023167	-0.072475101851408	0.442182403848877	-0.163903179367982	0.869807364176996	0.999913822088121	ENSMUSG00000082931
Nr6a1	85.2365573098122	-0.0290862084811135	0.321887822596005	-0.0903613198117751	0.928000093224434	0.999913822088121	ENSMUSG00000063972
Nr6a1os	1.83808545752997	-0.922827122901746	1.90610312558836	-0.484143334383807	0.628284148890853	0.999913822088121	ENSMUSG00000085201
5730507A11Rik	1.57754321001661	0.46046209683161	1.74810901815077	0.263405824265301	0.792237801958614	0.999913822088121	ENSMUSG00000107468
Olfml2a	11.4570573989491	0.226476821122936	0.476107723702369	0.475683988828784	0.634299529380155	0.999913822088121	ENSMUSG00000046618
Gm13496	11.1422930171907	0.0423265256215267	0.461945432740069	0.091626678437891	0.926994654278619	0.999913822088121	ENSMUSG00000085755
Wdr38	4.43794971602159	0.304269628237292	0.642909997694939	0.473269399026623	0.636020991175813	0.999913822088121	ENSMUSG00000035295
Rpl35	28623.8175752277	-0.104396580083938	0.387351000394397	-0.269514161516667	0.787534045952967	0.999913822088121	ENSMUSG00000062997
Arpc5l	6254.7050648967	-0.0288775682540108	0.309590917284137	-0.0932765357179632	0.92568387258449	0.999913822088121	ENSMUSG00000026755
Golga1	455.060578237098	-0.0377163492936945	0.294072247107647	-0.128255385078512	0.897946870982902	0.999913822088121	ENSMUSG00000026754
Scai	197.004198065177	-0.0223620256426145	0.231268288697224	-0.0966930043396087	0.922970195527047	0.999913822088121	ENSMUSG00000035236
Gm16523	8.45060994317454	-0.548596524375241	1.10862041882136	-0.494846130435235	0.620708738764036	0.999913822088121	ENSMUSG00000082315
Gm44027	2.31743256747021	0.548589907734472	1.64653874171783	0.333177649474636	0.739000188366233	0.999913822088121	ENSMUSG00000107955
Ppp6c	1497.17484150075	-0.0518503213496575	0.0914887900152039	-0.566739611935417	0.570891103982536	0.999913822088121	ENSMUSG00000026753
Gm13453	61.1126965052899	0.189277586061375	0.34495562401739	0.548701261504388	0.583210480322559	0.999913822088121	ENSMUSG00000083240
Gm13456	14551.0149040614	0.0274412887623977	0.334113533008966	0.0821316290761	0.934542041715317	0.999913822088121	ENSMUSG00000082536
Gm13461	2563.24695373297	0.0859856420081891	0.281345792887273	0.305622633008914	0.759891985875939	0.999913822088121	ENSMUSG00000081999
Gm13464	255.445115244502	-0.043638998972639	0.15904539262289	-0.274380780561877	0.783792011350839	0.999913822088121	ENSMUSG00000080994
Kynu	1074.94191403105	-0.137972846435727	0.218885672100314	-0.630342064475079	0.5284708072085	0.999913822088121	ENSMUSG00000026866
Arhgap15	793.849904093659	-0.0983375809686505	0.124173775200987	-0.791935179626147	0.428398472951356	0.999913822088121	ENSMUSG00000049744
Gtdc1	224.790243398758	-0.031813170060259	0.102174661455226	-0.311360660335537	0.755526457030014	0.999913822088121	ENSMUSG00000036890
Gm13477	2.48589029770127	-0.00770781515791185	0.711627340103626	-0.0108312521505841	0.991358080107829	0.999913822088121	ENSMUSG00000083849
Zeb2	1664.98468744218	0.0256129251686576	0.11974840737129	0.213889484886781	0.830633240336161	0.999913822088121	ENSMUSG00000026872
Zeb2os	87.9084213599153	0.0620721529677866	0.502213027239399	0.123597257739389	0.901634163845393	0.999913822088121	ENSMUSG00000052248
ENSMUSG00000085591	1.26243151843193	0.997828672458607	1.54788344919338	0.644640701455	0.519160052283713	0.999913822088121	ENSMUSG00000085591
Acvr2a	66.6055040616765	0.00907137744348162	0.166636955381378	0.0544379691930892	0.956586228648532	0.999913822088121	ENSMUSG00000052155
Orc4	1427.08342464878	-0.0833280702619601	0.0962275210337625	-0.865948424803789	0.386518445719618	0.999913822088121	ENSMUSG00000026761
Mbd5	150.054754607519	-0.12151626317759	0.230466154644805	-0.527262943944509	0.598011003493431	0.999913822088121	ENSMUSG00000036792
Ap2m1-ps	1749.9880462283	-0.0327402186255695	0.0723607460722931	-0.452458278869319	0.65093887079185	0.999913822088121	ENSMUSG00000081272
Epc2	1056.96896996485	-0.0378743593801555	0.240603105369976	-0.157414258315228	0.874918377034802	0.999913822088121	ENSMUSG00000069495
Kif5c	35.7712573295041	0.271028429016581	0.233373611480025	1.1613499371148	0.245499619229935	0.999913822088121	ENSMUSG00000026764
Mmadhc	1630.65919537202	0.0989864415120973	0.112747337930394	0.877949256533295	0.379971256853878	0.999913822088121	ENSMUSG00000026766
ENSMUSG00000085862	1.16742220940176	-0.271422990696063	1.24507923723202	-0.217996560041811	0.827431791665716	0.999913822088121	ENSMUSG00000085862
Gm13487	114.493124159142	0.112810743493591	0.30209910596594	0.373422963741938	0.708833670975513	0.999913822088121	ENSMUSG00000083449
Gm13498	7.83696501813516	0.403153128841388	0.440345246969997	0.915538731519126	0.359908879034962	0.999913822088121	ENSMUSG00000083270
Rnd3	12.6853258335813	-0.0488280255930766	0.553695361558101	-0.0881857226610574	0.929729064770729	0.999913822088121	ENSMUSG00000017144
Gm13493	2482.46306115732	0.0180487579504487	0.230728070094169	0.0782252369340337	0.937648887353613	0.999913822088121	ENSMUSG00000087701
Rbm43	468.860436295016	0.108904714182277	0.132472347302092	0.82209394186946	0.411023433135809	0.999913822088121	ENSMUSG00000036249
Nmi	2796.15061540279	0.185654515190335	0.256661238072037	0.723344578966878	0.469468211155981	0.999913822088121	ENSMUSG00000026946
Rif1	2996.17956313107	-0.177627662734597	0.332711060327208	-0.533879644878372	0.593424805830776	0.999913822088121	ENSMUSG00000036202
Neb	16.125339886756	-0.0993022568862523	0.423462741682593	-0.234500576111332	0.814596385984471	0.999913822088121	ENSMUSG00000026950
Arl5a	3587.91870882907	0.0400288328816785	0.178404124587748	0.224371678480955	0.822468106216029	0.999913822088121	ENSMUSG00000036093
Cacnb4	6.07530615080918	-0.381017894463681	0.475544951386898	-0.801223718919664	0.42300214221013	0.999913822088121	ENSMUSG00000017412
Bloc1s2-ps	49.1055948593896	-0.0872546231412219	0.314334722068999	-0.27758506144946	0.781330900880156	0.999913822088121	ENSMUSG00000025201
Stam2	558.367577159489	0.00425394054736314	0.197149442554831	0.0215772385264545	0.982785190329224	0.999913822088121	ENSMUSG00000055371
Fmnl2	98.9125236809956	0.0240615537203059	0.305410119266483	0.0787844023573798	0.937204110596133	0.999913822088121	ENSMUSG00000036053
Prpf40a	13365.6327415577	-0.121669348306285	0.06541282666343	-1.86002278929655	0.0628823017822309	0.999913822088121	ENSMUSG00000061136
Arl6ip6	820.890110458295	0.0466489079573855	0.228933206240865	0.203766455392694	0.838536007557896	0.999913822088121	ENSMUSG00000026960
Gm13502	6374.56591686274	-0.204896486405088	0.422327092676343	-0.485160649075653	0.627562393261924	0.999913822088121	ENSMUSG00000083287
Nr4a2	14.6612659444867	0.30594158251032	0.376614994348861	0.812345729992164	0.416593277284563	0.999913822088121	ENSMUSG00000026826
A930012O16Rik	10.499874343367	0.0636619485197639	0.391433516562656	0.162637959771066	0.870803497317132	0.999913822088121	ENSMUSG00000054181
Gpd2	500.344630419748	-0.124959523906584	0.126348843173181	-0.989004099826289	0.322661135772501	0.999913822088121	ENSMUSG00000026827
ENSMUSG00000084292	0.727106622437269	1.73649527590415	2.42210971251026	0.71693502029867	0.473414192089952	0.999913822088121	ENSMUSG00000084292
Gm13532	78.5233677787932	-0.104216240680092	0.502634471735616	-0.207340018523261	0.835744322868397	0.999913822088121	ENSMUSG00000081642
ENSMUSG00000026830	3.96655834870846	-0.604278341797517	0.665301808075642	-0.908277017231274	0.363731881962129	0.999913822088121	ENSMUSG00000026830
Gm13534	10.5838160037128	0.105099765447217	0.629602595850014	0.166930324207643	0.867424872642736	0.999913822088121	ENSMUSG00000053472
Cytip	2887.99857219698	0.16345652713258	0.184656689915513	0.885191471846309	0.376053371142638	0.999913822088121	ENSMUSG00000026832
Gm13546	17.3382726193016	-0.141393087580171	0.305405910341171	-0.462967751417187	0.64338748265743	0.999913822088121	ENSMUSG00000086862
ENSMUSG00000026834	0.921568203592294	2.11429443519287	1.69856944892476	1.24475006690558	0.213223635895781	0.999913822088121	ENSMUSG00000026834
Acvr1	26.2559035963522	0.0909646609595458	0.539995845220358	0.168454371945076	0.866225836557091	0.999913822088121	ENSMUSG00000026836
ENSMUSG00000026839	1.09836354221885	0.721892885693281	2.01890086939102	0.357567276649414	0.720667170750774	0.999913822088121	ENSMUSG00000026839
Pkp4	767.604807286511	-0.00637941646742397	0.212952837724477	-0.0299569450944711	0.976101390583026	0.999913822088121	ENSMUSG00000026991
Gm13549	51.8994208626853	0.0847662739964641	0.224006481195764	0.378409917177285	0.705126102138719	0.999913822088121	ENSMUSG00000080982
Gm13552	867.463649648116	-0.0372127837742284	0.328218206829896	-0.113378182562293	0.90973073596108	0.999913822088121	ENSMUSG00000081157
Tanc1	184.151094684637	0.130870953477074	0.119999192960666	1.09059861360878	0.275449539876003	0.999913822088121	ENSMUSG00000035168
Wdsub1	95.5502865917885	-0.146092487626761	0.204954103471049	-0.712805868009359	0.475965894002185	0.999913822088121	ENSMUSG00000026988
Baz2b	1233.6515488501	-0.0822468307979857	0.148194146373846	-0.554993788961837	0.578898908774637	0.999913822088121	ENSMUSG00000026987
Gm13620	1.012178897986	-1.31398767193297	1.28236232822477	-1.02466178474845	0.305522800644671	0.999913822088121	ENSMUSG00000086603
Marchf7	1797.20894390426	-0.0721310707276854	0.24937537023159	-0.289246971987245	0.772392388828912	0.999913822088121	ENSMUSG00000026977
Cd302	31.0569504930118	-0.190991363507689	0.527643641061653	-0.361970369098738	0.717374173183615	0.999913822088121	ENSMUSG00000060703
Rpl10a-ps4	61.8431512582581	0.234960001237219	0.357879531764854	0.656533778499521	0.511480741205457	0.999913822088121	ENSMUSG00000080198
Ly75	2054.36769452002	-0.172226963209824	0.323654013552532	-0.532132944434721	0.59463392150991	0.999913822088121	ENSMUSG00000026980
Gm13571	4.85202051214711	-0.255790700270203	1.20343031124319	-0.21255131924171	0.831676945313482	0.999913822088121	ENSMUSG00000086196
ENSMUSG00000054580	1.44142206910417	0.938884047397241	1.09993590731537	0.853580686977285	0.393337363208222	0.999913822088121	ENSMUSG00000054580
ENSMUSG00000026971	1.17092022727866	0.860514015606941	2.0886082414807	0.412003552660927	0.680336819271402	0.999913822088121	ENSMUSG00000026971
Rbms1	2749.06195362682	-0.0120362587333732	0.128992808958185	-0.0933095327606587	0.92565765907796	0.999913822088121	ENSMUSG00000026970
Tank	1892.3558464819	-0.0177632716291269	0.214021258366183	-0.0829976973536646	0.933853370543787	0.999913822088121	ENSMUSG00000064289
Psmd14	7384.82059358835	0.0316320365547458	0.201766534461675	0.156775436715221	0.875421832100557	0.999913822088121	ENSMUSG00000026914
ENSMUSG00000087794	0.783588289275726	0.74387195441564	1.66288047551509	0.447339400136513	0.654630023185989	0.999913822088121	ENSMUSG00000087794
Slc4a10	4.10856260954541	0.0856907991382709	0.575805853576389	0.148818909370297	0.881696529273733	0.999913822088121	ENSMUSG00000026904
Dpp4	1574.95287866177	0.096497081715714	0.242980447117145	0.397139287792943	0.691264749655843	0.999913822088121	ENSMUSG00000035000
Gm13561	26.892587640957	-0.486215748682882	0.370964789730702	-1.31067897046468	0.189966246417757	0.999913822088121	ENSMUSG00000087518
Gm13565	4.12681724809241	0.0510037568697571	0.62120894997427	0.0821040277540587	0.934563990255922	0.999913822088121	ENSMUSG00000087681
ENSMUSG00000087422	1.76570935675902	0.459894493226078	0.914291135097055	0.503006619633536	0.614959618086723	0.999913822088121	ENSMUSG00000087422
ENSMUSG00000000394	5.116991130358	0.659911060082313	0.645819682740593	1.02181936803462	0.306866400767917	0.999913822088121	ENSMUSG00000000394
ENSMUSG00000000392	6.98452491408279	0.262141545163884	0.567903418070384	0.461595293887446	0.644371570054956	0.999913822088121	ENSMUSG00000000392
Ifih1	2180.86052172139	0.00540158515620031	0.200600612501916	0.0269270621302251	0.978517908881276	0.999913822088121	ENSMUSG00000026896
Gca	178.110327576882	0.044057650108054	0.123890248673038	0.355618384658568	0.722126373591412	0.999913822088121	ENSMUSG00000026893
Kcnh7	14.3939836840951	0.128033374624081	0.329708623419926	0.388322796340737	0.697777169303089	0.999913822088121	ENSMUSG00000059742
ENSMUSG00000075324	0.951246964806142	0.00570522686188268	2.54654863533502	0.00224037616353323	0.998212439944105	0.999913822088121	ENSMUSG00000075324
Gm13577	3076.24214597837	0.0242970024913379	0.412193887268669	0.0589455672240503	0.952995463728493	0.999913822088121	ENSMUSG00000082127
Gm13578	15.5227579288079	0.0952935420199613	0.453516269132438	0.210121551322194	0.833572805413751	0.999913822088121	ENSMUSG00000084104
ENSMUSG00000026888	1.96703535977922	0.485897846724515	1.43160752560168	0.339407161554492	0.734303024310711	0.999913822088121	ENSMUSG00000026888
Cobll1	503.216582348719	-0.063903118560211	0.23762611493332	-0.268922961510955	0.787988966915986	0.999913822088121	ENSMUSG00000034903
Gm13594	1.34666371359556	2.22253335041418	1.48048804041346	1.50121668648771	0.133299525415757	0.999913822088121	ENSMUSG00000086881
ENSMUSG00000057182	10.5377188900174	0.294055310292762	0.690154328094687	0.42607181947922	0.670055513850048	0.999913822088121	ENSMUSG00000057182
ENSMUSG00000044647	0.81860311311915	0.412739533276528	2.07523373475892	0.198888215030138	0.842350188400175	0.999913822088121	ENSMUSG00000044647
Galnt3	41.5215316039156	0.185460148267996	0.281016510346042	0.659961751142739	0.509278375000145	0.999913822088121	ENSMUSG00000026994
Ttc21b	320.88306926657	-0.0913494022273956	0.197060138209629	-0.463561038053368	0.642962274285963	0.999913822088121	ENSMUSG00000034848
ENSMUSG00000064329	1.28540212261296	1.0733635005012	2.54333905775028	0.422029260011698	0.673003660390975	0.999913822088121	ENSMUSG00000064329
Gm13602	0.892186832185832	-0.441676463872709	1.31323329663612	-0.336327494135333	0.736623918973921	0.999913822088121	ENSMUSG00000082218
ENSMUSG00000087043	1.41764191279703	0.352857082028396	2.11707734375014	0.166671795468442	0.867628299031289	0.999913822088121	ENSMUSG00000087043
Gm13604	47.941833210927	0.431212133664434	0.299982475112801	1.43745774983118	0.150587969676332	0.999913822088121	ENSMUSG00000083910
Stk39	1137.1564361453	-0.0078489595215699	0.190845706217264	-0.0411272523607862	0.967194448736813	0.999913822088121	ENSMUSG00000027030
Gm13612	0.924692139392249	1.94674369857822	1.76434869091043	1.10337809561537	0.269863004961504	0.999913822088121	ENSMUSG00000082836
Cers6	104.562671034818	0.115951625234818	0.26056964901948	0.44499282886991	0.656324936487491	0.999913822088121	ENSMUSG00000027035
Gm37159	1.16083823092614	-0.173943130201611	1.76683666578901	-0.0984489022497924	0.921575844866684	0.999913822088121	ENSMUSG00000103233
Gm37651	1.22107147199771	1.67647443221577	2.51275711768472	0.667185228694323	0.504653825158922	0.999913822088121	ENSMUSG00000103734
Gm37666	3.28031969871612	-0.805899119186812	1.4561365939463	-0.553450220629873	0.579955158244774	0.999913822088121	ENSMUSG00000103546
Nostrin	54.0842205699288	-0.084268028522714	0.181418900143536	-0.464494209015943	0.642293707547392	0.999913822088121	ENSMUSG00000034738
Spc25	3430.81672777105	0.0167822619891948	0.148916318986494	0.112695922806934	0.910271633786656	0.999913822088121	ENSMUSG00000005233
ENSMUSG00000027048	1.73090518444456	0.599155355689912	1.84388177745526	0.324942392194367	0.745224671973812	0.999913822088121	ENSMUSG00000027048
ENSMUSG00000027070	2.4049702979381	1.98202802835819	2.13066394414844	0.930239624977719	0.352247029824599	0.999913822088121	ENSMUSG00000027070
Bbs5	81.6013765020702	-0.0783675286948659	0.178030796070085	-0.440190857002151	0.659798881169959	0.999913822088121	ENSMUSG00000063145
ENSMUSG00000075307	1.88235711533237	-0.479968359900402	0.835829969985215	-0.574241624655901	0.56580430555498	0.999913822088121	ENSMUSG00000075307
Fastkd1	284.618072682898	-0.0856743637148786	0.121176050795909	-0.707023897479344	0.479551627061648	0.999913822088121	ENSMUSG00000027086
Ppig	17846.737071097	-0.0181787433836905	0.411609674178438	-0.0441650051592564	0.964772876658378	0.999913822088121	ENSMUSG00000042133
Gm13622	3.2213951452314	-0.169541423046961	0.959025070935879	-0.176785183396208	0.859677127678316	0.999913822088121	ENSMUSG00000082345
Ccdc173	243.848681312294	-0.114994310555794	0.372024427977879	-0.309104192917761	0.757242269783784	0.999913822088121	ENSMUSG00000070883
Gm13623	1.09304214968615	1.31903303523561	1.26002972536155	1.04682691898965	0.295179412592312	0.999913822088121	ENSMUSG00000083007
Phospho2	505.122000175041	-0.0788295808078976	0.17002826400428	-0.463626334536435	0.64291548345468	0.999913822088121	ENSMUSG00000027088
Gm13624	1.22598266696607	0.432309674151087	1.07807698958386	0.401000743293814	0.688419576663345	0.999913822088121	ENSMUSG00000081857
Klhl23	9.41334926860514	0.232588784247741	0.463338792150113	0.501984267642297	0.615678587563834	0.999913822088121	ENSMUSG00000042155
Ssb	25976.4377406289	-0.0367833815196687	0.122391651230284	-0.300538322262354	0.763766569693645	0.999913822088121	ENSMUSG00000068882
Mettl5	471.067804078778	-0.0634889501375637	0.212923729833641	-0.298176958421535	0.765568106871565	0.999913822088121	ENSMUSG00000051730
Ubr3	1507.62455233175	-0.0626944423935994	0.294692510747618	-0.212745285703214	0.831525642341912	0.999913822088121	ENSMUSG00000044308
Myo3b	8.583245233441	0.0376687172771048	0.41195877282004	0.0914380752696337	0.927144508764146	0.999913822088121	ENSMUSG00000042064
Rpl9-ps7	430.000124573438	-0.186795062582612	0.357724419685606	-0.522175877025059	0.601547880219199	0.999913822088121	ENSMUSG00000047965
Gad1	1.45411650322108	-0.00150712444615626	0.98027524792354	-0.00153745027159333	0.998773292648566	0.999913822088121	ENSMUSG00000070880
Gorasp2	2182.09732185447	0.013796758077301	0.0909524224844234	0.151692035246932	0.879429839426045	0.999913822088121	ENSMUSG00000014959
Tlk1	2545.90904048968	-0.11409961336724	0.345633642127053	-0.330117209265463	0.741311400352074	0.999913822088121	ENSMUSG00000041997
Mettl8	124.946451493449	0.0019468562366341	0.19923535712319	0.00977164025876357	0.992203483179018	0.999913822088121	ENSMUSG00000041975
Dcaf17	550.898930943411	-0.0996680430162338	0.0969497035514937	-1.02803865679998	0.303931644101647	0.999913822088121	ENSMUSG00000041966
Dync1i2	2578.70069561756	-0.0957122592472851	0.204430949872049	-0.468188693087765	0.639649657253378	0.999913822088121	ENSMUSG00000027012
Slc25a12	716.454884933769	-0.0724161936926014	0.158617772687713	-0.45654526895403	0.647997925838461	0.999913822088121	ENSMUSG00000027010
Gm13641	12.3326169250649	-0.355215225818072	0.517077640425948	-0.68696690409096	0.492103584498511	0.999913822088121	ENSMUSG00000082190
Hat1	7278.15626731042	-0.0836455727450261	0.289467904971791	-0.288963202166325	0.772609537271828	0.999913822088121	ENSMUSG00000027018
Gm13642	12.6458365449367	-0.52956880305508	0.52925340884896	-1.00059592286199	0.317022202019187	0.999913822088121	ENSMUSG00000086846
Metap1d	317.055342326173	-0.176246858614275	0.126434304168317	-1.39397974128638	0.163323722366752	0.999913822088121	ENSMUSG00000041921
Dlx1as	7.25865529434466	0.23941943163514	0.494630815016236	0.484036627655884	0.628359874871203	0.999913822088121	ENSMUSG00000084946
Itga6	142.344385019208	0.00252714755718439	0.179710936156427	0.014062291428857	0.98878028456008	0.999913822088121	ENSMUSG00000027111
Pdk1	2990.85153166172	-0.208153538061668	0.255883624865723	-0.813469553477282	0.41594889562546	0.999913822088121	ENSMUSG00000006494
Rapgef4	9.9387943521248	-0.411903564004673	0.386841549419793	-1.06478625324108	0.286972667329173	0.999913822088121	ENSMUSG00000049044
Map3k20	509.959691794437	0.0676037182899422	0.178001764464837	0.379792405390999	0.704099520317784	0.999913822088121	ENSMUSG00000004085
Cdca7	3910.89461524933	-0.037321549682871	0.197779626629934	-0.188702700671508	0.85032583478885	0.999913822088121	ENSMUSG00000055612
Ak3l2-ps	3.12020654206269	-1.0168447068927	1.01907181529668	-0.997814571681253	0.318369282884974	0.999913822088121	ENSMUSG00000081957
Sp3	2186.16947760682	-0.0811950341156953	0.261010068907868	-0.311080083827554	0.755739741332227	0.999913822088121	ENSMUSG00000027109
Hspe1-ps5	1.35507822402307	-0.560381485890084	1.32779835466069	-0.422038093301663	0.672997212971496	0.999913822088121	ENSMUSG00000084213
Sp3os	101.927432132449	0.112830794097549	0.564174517816796	0.199992715966991	0.841486277861725	0.999913822088121	ENSMUSG00000063714
Ola1	5798.6766251863	-0.0218834849387289	0.0718563109042239	-0.304545065887073	0.760712664542394	0.999913822088121	ENSMUSG00000027108
Sp9	0.915148156919995	0.546714437999928	1.33820161553365	0.408544147349508	0.682874226073942	0.999913822088121	ENSMUSG00000068859
Cir1	1457.8824376727	-0.0887556339959724	0.379620476328064	-0.2338009657816	0.815139499768254	0.999913822088121	ENSMUSG00000041777
Scrn3	166.544403860187	-0.0878164129872723	0.163495664023034	-0.537117687566935	0.591186323816856	0.999913822088121	ENSMUSG00000008226
Gpr155	166.116932178088	-0.154295600168916	0.104791124705342	-1.47241095658409	0.140909936219043	0.999913822088121	ENSMUSG00000041762
D230022J07Rik	4.03791489278083	-0.775856227056289	1.1218990936335	-0.691556158177755	0.489216102157668	0.999913822088121	ENSMUSG00000087176
Wipf1	4646.94382154468	-0.00314126249050968	0.161524342931411	-0.0194476103942028	0.984484029976128	0.999913822088121	ENSMUSG00000075284
Gm13708	5.84162190824038	-1.03134029308217	1.21301234619854	-0.850230664439892	0.395196856361498	0.999913822088121	ENSMUSG00000086069
ENSMUSG00000027107	1.05364058750226	-0.0710404690259403	1.77528457096209	-0.0400163839577792	0.968080064245486	0.999913822088121	ENSMUSG00000027107
Chn1	5.28078245500427	-0.221261967088948	0.487298245999235	-0.454058615859034	0.64978663850694	0.999913822088121	ENSMUSG00000056486
Atf2	550.32824496833	-0.000671660101646464	0.144114773876913	-0.00466059157973715	0.996281399396349	0.999913822088121	ENSMUSG00000027104
Atp5g3	3303.46200315925	0.0610735407865813	0.192770197438787	0.316820450453576	0.751379845763294	0.999913822088121	ENSMUSG00000018770
Lnpk	892.147634924562	-0.000450645213965395	0.138905057800253	-0.00324426785533922	0.997411453307977	0.999913822088121	ENSMUSG00000009207
Mtx2	1324.6842850722	-0.0346193574006241	0.113791342105055	-0.304235425650069	0.760948537425882	0.999913822088121	ENSMUSG00000027099
Rps6-ps4	69235.8872760845	-0.103534162825225	0.396236058052674	-0.261294147064884	0.793865679802515	0.999913822088121	ENSMUSG00000081406
Gm13653	197.647331469724	0.259366104172494	0.372156637360595	0.69692725625416	0.485848319301155	0.999913822088121	ENSMUSG00000075276
ENSMUSG00000093242	1.39430489816707	0.444605901796944	1.0984217507813	0.40476793315564	0.685648101895195	0.999913822088121	ENSMUSG00000093242
Hnrnpa3	140311.324360654	-0.0567162404698988	0.12840635384222	-0.441693411368016	0.658711078068532	0.999913822088121	ENSMUSG00000059005
Nfe2l2	697.080896155387	0.0553536917468092	0.12465802941769	0.444044334772341	0.657010530613052	0.999913822088121	ENSMUSG00000015839
E030042O20Rik	5.32554183612411	-0.335591580516704	0.522646768927823	-0.642100172560425	0.520808143889043	0.999913822088121	ENSMUSG00000087222
Gm13657	0.798229303592384	-0.120888035729079	2.04083707101891	-0.0592345354000867	0.952765302653162	0.999913822088121	ENSMUSG00000086813
Agps	1442.79815106374	-0.0476882238145696	0.251693197502723	-0.189469657057592	0.849724734512996	0.999913822088121	ENSMUSG00000042410
Ttc30b	26.5338279135022	-0.0285811569853575	0.331707065699736	-0.0861638473846363	0.931336169398532	0.999913822088121	ENSMUSG00000075273
Ttc30a2	75.8417448525883	0.109640824464969	0.242542836117265	0.452047259857883	0.651234936621782	0.999913822088121	ENSMUSG00000075272
Ttc30a1	164.668935080811	0.0104534340986636	0.147865486220466	0.0706955650426609	0.943640050590838	0.999913822088121	ENSMUSG00000075271
ENSMUSG00000075270	3.34676672131562	0.734961449564236	1.03083971907239	0.71297354570854	0.475862127162178	0.999913822088121	ENSMUSG00000075270
Rbm45	928.095550456689	-0.0181088191429043	0.0684331318141283	-0.264620640073727	0.791301718307766	0.999913822088121	ENSMUSG00000042369
Osbpl6	1.62736736797422	-1.36539436128076	1.23637705681835	-1.10435109884231	0.269440864743021	0.999913822088121	ENSMUSG00000042359
Prkra	42.3190998032833	-0.313376397850227	0.339768812749324	-0.922322432463603	0.356360416372571	0.999913822088121	ENSMUSG00000002731
Fkbp7	31.7173866598552	-0.407539542764109	0.301160260586333	-1.35323147207625	0.175981693865899	0.999913822088121	ENSMUSG00000002732
Plekha3	929.810865416218	0.067842274733621	0.212481534955038	0.319285507552347	0.749510021327081	0.999913822088121	ENSMUSG00000002733
Ttn	12.5136252330277	-0.457108947615936	0.396173543533328	-1.15380987720469	0.248578123830038	0.999913822088121	ENSMUSG00000051747
ENSMUSG00000044033	1.71980646526685	0.692699200763851	1.24574987629445	0.556049985591268	0.57817668431201	0.999913822088121	ENSMUSG00000044033
Sestd1	35.2032556349096	0.508515074737041	0.420849279269109	1.20830686848313	0.22692924748667	0.999913822088121	ENSMUSG00000042272
Gm13651	14.3350571007132	-0.0615790619534511	0.363725719030395	-0.169300818533279	0.865560032179783	0.999913822088121	ENSMUSG00000081611
Cwc22	4140.82155993556	0.0148757056747723	0.0750209716037541	0.198287296962013	0.84282028992602	0.999913822088121	ENSMUSG00000027014
Ube2e3	1352.16449580274	0.0129424163154244	0.12121369729142	0.10677354626275	0.914968634501079	0.999913822088121	ENSMUSG00000027011
Itga4	777.963491420141	-0.099737775614344	0.309157358349315	-0.322611682758819	0.746989344895554	0.999913822088121	ENSMUSG00000027009
Cerkl	26.26254749314	-0.473880408808198	0.339414462627273	-1.39617034919513	0.162663203284724	0.999913822088121	ENSMUSG00000075256
Itprid2	614.154175999045	-0.0464781640530732	0.267452151100229	-0.173781231004776	0.862037395430554	0.999913822088121	ENSMUSG00000027007
Dnajc10	2229.96077602809	-0.0159164922728119	0.211330625484457	-0.0753155972369113	0.939963611928456	0.999913822088121	ENSMUSG00000027006
Nckap1	51.8596795428144	0.113497314092857	0.443465623552687	0.255932609124487	0.798002874517773	0.999913822088121	ENSMUSG00000027002
Dusp19	81.8285180729449	-0.112856444205366	0.206153137797449	-0.547439856657678	0.584076579364062	0.999913822088121	ENSMUSG00000027001
Nup35	486.395052299812	0.0467542195396584	0.112623139602389	0.415138662487319	0.678040397905926	0.999913822088121	ENSMUSG00000026999
Gm13690	407.902959424952	-0.0296882087743372	0.202864911861406	-0.146344720247234	0.883649264201682	0.999913822088121	ENSMUSG00000086436
Gm4735	8338.9111448564	-0.198024016854267	0.16160557000053	-1.225353908616	0.2204419050592	0.999913822088121	ENSMUSG00000064193
ENSMUSG00000065141	0.951246964806142	0.00570522686188268	2.54654863533502	0.00224037616353323	0.998212439944105	0.999913822088121	ENSMUSG00000065141
ENSMUSG00000084297	2.18137742517953	0.52012671241607	1.79418360416724	0.289896034724654	0.771895775266449	0.999913822088121	ENSMUSG00000084297
Gm13675	0.811361964386258	1.11286279495017	1.22815680612068	0.906124355948744	0.364870035166725	0.999913822088121	ENSMUSG00000080979
Gm13680	561.302219827615	-0.0197919408994152	0.34595746095889	-0.057209174921558	0.954378569601693	0.999913822088121	ENSMUSG00000081400
Zc3h15	9433.82892121161	-0.00962134194023818	0.105112487550005	-0.0915337669623798	0.927068476688469	0.999913822088121	ENSMUSG00000027091
Itgav	422.665714159499	0.0942134988102758	0.219508801125476	0.429201464028867	0.667776617654725	0.999913822088121	ENSMUSG00000027087
Gm13684	2.06217482372788	1.60162190466767	1.22436544420177	1.30812406724845	0.190831231529285	0.999913822088121	ENSMUSG00000085335
Fam171b	6.46941419210408	-0.361344065283012	0.534216486918437	-0.676400062767403	0.498786677417454	0.999913822088121	ENSMUSG00000048388
Gm13698	15.3195815693682	0.367945462317477	0.359938497047657	1.02224537062719	0.306664781925176	0.999913822088121	ENSMUSG00000094125
Gm13693	15.4595880166891	0.336781782913519	0.357722015491949	0.941462276092703	0.346468012519654	0.999913822088121	ENSMUSG00000094336
Gm13695	13.3379984675187	0.287917119248905	0.339143445563274	0.848953807055629	0.395906996489849	0.999913822088121	ENSMUSG00000096729
Gm13696	15.3906110743104	0.37860819951717	0.355510017206233	1.06497195913762	0.28688861924102	0.999913822088121	ENSMUSG00000096484
Gm13694	15.4725990888668	0.368416648862632	0.36016900335751	1.02289937620461	0.306355424477073	0.999913822088121	ENSMUSG00000096337
Gm13697	15.6839127285747	0.375499152634911	0.361821662826951	1.03780174382345	0.29936236481639	0.999913822088121	ENSMUSG00000095824
Gm13691	15.8952263682825	0.382499948156656	0.36494531402715	1.04810209490236	0.294591571226119	0.999913822088121	ENSMUSG00000079247
Calcrl	165.70645478439	-0.220637360039041	0.15123799957975	-1.45887515473713	0.144599472542193	0.999913822088121	ENSMUSG00000059588
Tfpi	110.858344264528	0.122756045706866	0.25801806048855	0.475765322297326	0.634241577716825	0.999913822088121	ENSMUSG00000027082
Gm13710	33.0881121265204	0.568395730478227	0.585590388478924	0.970637055629685	0.33172904648227	0.999913822088121	ENSMUSG00000087362
Ctnnd1	19.2388262486261	-0.259659681664224	0.273242711971365	-0.950289505585917	0.341965169814058	0.999913822088121	ENSMUSG00000034101
Btbd18	2.7638218780507	0.873786027259252	0.914309165461408	0.955678954413952	0.339234458345722	0.999913822088121	ENSMUSG00000086598
Selenoh	4002.04183053969	-0.0923269664101471	0.470583305643026	-0.196196858883439	0.844456086529078	0.999913822088121	ENSMUSG00000076437
Tmx2	583.360210438703	0.104718150682423	0.0921584844815723	1.13628334137116	0.255838000394072	0.999913822088121	ENSMUSG00000050043
Med19	790.099284759512	-0.0212841787748299	0.163007363693589	-0.1305718851747	0.896113984659158	0.999913822088121	ENSMUSG00000027080
Zdhhc5	1923.76855393335	0.0211830611358381	0.229381316493834	0.0923486771269252	0.926421014817454	0.999913822088121	ENSMUSG00000034075
ENSMUSG00000077382	1.66634385473011	-1.47040530257844	0.976720971567203	-1.50545073299603	0.132208234170002	0.999913822088121	ENSMUSG00000077382
Clp1	783.989707370415	0.0674456258353205	0.0851642132259017	0.791947970639007	0.428391014366324	0.999913822088121	ENSMUSG00000027079
Ube2l6	452.310987715628	0.463368877154751	0.179009844778533	2.58851058011932	0.00963919858222115	0.999913822088121	ENSMUSG00000027078
Timm10	816.723090192843	-0.00136925152048278	0.367279274846245	-0.00372809361774087	0.997025418551639	0.999913822088121	ENSMUSG00000027076
Slc43a1	78.4400064360733	0.183071251218163	0.152903685982441	1.19729782864219	0.231190490468445	0.999913822088121	ENSMUSG00000027075
Slc43a3	1443.77487954708	-0.0271941661649188	0.192388973524918	-0.14134992077078	0.887593514390377	0.999913822088121	ENSMUSG00000027074
Prg2	13.3785830182106	0.24435787313509	0.38205158762222	0.639593921480351	0.522436635293146	0.999913822088121	ENSMUSG00000027073
Prg3	8.40774204604557	-0.138159565062819	0.495293860765046	-0.27894463470517	0.78028731391764	0.999913822088121	ENSMUSG00000027072
P2rx3	18.2931638474239	0.106475283337036	0.380212770957208	0.280041312313047	0.779445809745275	0.999913822088121	ENSMUSG00000027071
Ssrp1	31361.7167113089	-0.0246291424985719	0.158296299234401	-0.155588871108742	0.876357097675186	0.999913822088121	ENSMUSG00000027067
Tnks1bp1	828.313188429997	-0.0438656092230255	0.261169657204969	-0.167958290761929	0.866616092013634	0.999913822088121	ENSMUSG00000033955
Gm13712	4.1107884294552	-0.258593868792695	0.755385888167644	-0.342333465376183	0.732099953568467	0.999913822088121	ENSMUSG00000082534
ENSMUSG00000090059	2.77534159419854	0.117016443374326	1.65114348277963	0.0708699423125443	0.943501265765199	0.999913822088121	ENSMUSG00000090059
ENSMUSG00000044487	0.903956706977782	2.09312806483784	2.10825342085093	0.992825646165922	0.320794929506859	0.999913822088121	ENSMUSG00000044487
[truncated: 19,198 more rows]
